# Supplementary material for: High Spin Iron–Phosphinidene and Arsinidene Complexes With Attenuated Metal–Ligand Multiple Bond Character
Source: Angew Chem Int Ed Engl. 2026 Mar 19;65(18):e23239. doi: 10.1002/anie.202523239 (PMC13110769; doi:10.1002/anie.202523239)
Supplement: Supplementary file 2 — Supporting File 2: anie71880‐sup‐0002‐Data.zip [file ANIE-65-e23239-s001.zip]

Archive with 3 entries (2 files):
- anie71880-sup-0002-Data/
- anie71880-sup-0002-Data/checkcif.pdf
- anie71880-sup-0002-Data/crystals.cif
