# Supplementary material for: High Spin Iron–Phosphinidene and Arsinidene Complexes With Attenuated Metal–Ligand Multiple Bond Character
Source: Angew Chem Int Ed Engl. 2026 Mar 19;65(18):e23239. doi: 10.1002/anie.202523239 (PMC13110769; doi:10.1002/anie.202523239)
Supplement: Supplementary file 2 — Supporting File 2: anie71880‐sup‐0002‐Data.zip [file ANIE-65-e23239-s001.zip › anie71880-sup-0002-Data/crystals.cif]

####################################################################### 
# 
# This file contains crystal structure data downloaded from the 
# Cambridge Structural Database (CSD) hosted by the Cambridge 
# Crystallographic Data Centre (CCDC).
# 
# Full information about CCDC data access policies and citation 
# guidelines are available at http://www.ccdc.cam.ac.uk/access/V1 
# 
# Audit and citation data items may have been added by the CCDC. 
# Please retain this information to preserve the provenance of 
# this file and to allow appropriate attribution of the data. 
# 
#######################################################################

data_25062
_database_code_depnum_ccdc_archive 'CCDC 2487474'
loop_
_audit_author_name
_audit_author_address
'Maren Pink'
;Indiana University
United States of America
;
_audit_update_record             
;
2025-09-11 deposited with the CCDC.	2025-10-22 downloaded from the CCDC.
;

_audit_creation_method           SHELXL-2019/3
_shelx_SHELXL_version_number     2019/3
_chemical_name_systematic        ?
_chemical_name_common            ?
_chemical_melting_point          ?
_chemical_formula_moiety         'C57 H81 B Fe K N6 O6 P, C7 H8'
_chemical_formula_sum            'C64 H89 B Fe K N6 O6 P'
_chemical_formula_weight         1175.14

loop_
_atom_type_symbol
_atom_type_description
_atom_type_scat_dispersion_real
_atom_type_scat_dispersion_imag
_atom_type_scat_source
C C 0.0033 0.0016 'International Tables Vol C Tables 4.2.6.8 and 6.1.1.4'
H H 0.0000 0.0000 'International Tables Vol C Tables 4.2.6.8 and 6.1.1.4'
B B 0.0013 0.0007 'International Tables Vol C Tables 4.2.6.8 and 6.1.1.4'
Fe Fe 0.3463 0.8444 'International Tables Vol C Tables 4.2.6.8 and 6.1.1.4'
K K 0.2009 0.2494 'International Tables Vol C Tables 4.2.6.8 and 6.1.1.4'
N N 0.0061 0.0033 'International Tables Vol C Tables 4.2.6.8 and 6.1.1.4'
O O 0.0106 0.0060 'International Tables Vol C Tables 4.2.6.8 and 6.1.1.4'
P P 0.1023 0.0942 'International Tables Vol C Tables 4.2.6.8 and 6.1.1.4'

_space_group_crystal_system      orthorhombic
_space_group_IT_number           33
_space_group_name_H-M_alt        'P n a 21'
_space_group_name_Hall           'P 2c -2n'

_shelx_space_group_comment       
;
The symmetry employed for this shelxl refinement is uniquely defined
by the following loop, which should always be used as a source of
symmetry information in preference to the above space-group names.
They are only intended as comments.
;

loop_
_space_group_symop_operation_xyz
'x, y, z'
'-x, -y, z+1/2'
'x+1/2, -y+1/2, z'
'-x+1/2, y+1/2, z+1/2'

_cell_length_a                   21.6676(11)
_cell_length_b                   19.8700(11)
_cell_length_c                   14.4839(8)
_cell_angle_alpha                90
_cell_angle_beta                 90
_cell_angle_gamma                90
_cell_volume                     6235.8(6)
_cell_formula_units_Z            4
_cell_measurement_temperature    153(2)
_cell_measurement_reflns_used    9912
_cell_measurement_theta_min      2.26
_cell_measurement_theta_max      24.98

_exptl_crystal_description       block
_exptl_crystal_colour            red
_exptl_crystal_density_meas      ?
_exptl_crystal_density_method    ?
_exptl_crystal_density_diffrn    1.252
_exptl_crystal_F_000             2512
_exptl_transmission_factor_min   ?
_exptl_transmission_factor_max   ?
_exptl_crystal_size_max          0.148
_exptl_crystal_size_mid          0.146
_exptl_crystal_size_min          0.116
_exptl_absorpt_coefficient_mu    0.389
_shelx_estimated_absorpt_T_min   0.945
_shelx_estimated_absorpt_T_max   0.956
_exptl_absorpt_correction_type   multi-scan
_exptl_absorpt_correction_T_min  0.7048
_exptl_absorpt_correction_T_max  0.7452
_exptl_absorpt_process_details   
;
L. Krause, R. Herbst-Irmer, G.M. Sheldrick, D. Stalke:
Comparison of silver and molybdenum microfocus X-ray sources for 
single-crystal structure determination.
J. Appl. Cryst. (2015), 48, 3-10. doi:10.1107/S1600576714022985
;
_exptl_absorpt_special_details   ?
_diffrn_ambient_temperature      153(2)
_diffrn_radiation_wavelength     0.71073
_diffrn_radiation_type           MoK\a
_diffrn_source                   'microfocus sealed tube'
_diffrn_source_type              'Incoatec I\mS 3.0'
_diffrn_radiation_monochromator  'multilayer mirror'
_diffrn_measurement.device       'KAPPA diffractometer'
_diffrn_measurement_device_type  'Bruker D8 VENTURE'
_diffrn_measurement_method       '\w and \f scans'
_diffrn_measurement_details      
;  
 0.5 deg frames measured between 50 and 2 s, 
 detector distance 40 mm' 
;
_diffrn_detector_area_resol_mean 7.3910
_diffrn_reflns_number            133160
_diffrn_reflns_av_unetI/netI     0.0194
_diffrn_reflns_av_R_equivalents  0.0476
_diffrn_reflns_limit_h_min       -24
_diffrn_reflns_limit_h_max       25
_diffrn_reflns_limit_k_min       -23
_diffrn_reflns_limit_k_max       23
_diffrn_reflns_limit_l_min       -17
_diffrn_reflns_limit_l_max       17
_diffrn_reflns_theta_min         2.050
_diffrn_reflns_theta_max         25.040
_diffrn_reflns_theta_full        25.040
_diffrn_measured_fraction_theta_max 0.998
_diffrn_measured_fraction_theta_full 0.998
_diffrn_reflns_Laue_measured_fraction_max 0.998
_diffrn_reflns_Laue_measured_fraction_full 0.998
_diffrn_reflns_point_group_measured_fraction_max 0.997
_diffrn_reflns_point_group_measured_fraction_full 0.997
_reflns_number_total             10990
_reflns_number_gt                10409
_reflns_threshold_expression     'I > 2\s(I)'
_reflns_Friedel_coverage         0.917
_reflns_Friedel_fraction_max     0.997
_reflns_Friedel_fraction_full    0.997

_reflns_special_details          
;
 Reflections were merged by SHELXL according to the crystal
 class for the calculation of statistics and refinement.
 
 _reflns_Friedel_fraction is defined as the number of unique
 Friedel pairs measured divided by the number that would be
 possible theoretically, ignoring centric projections and
 systematic absences. Completness statistics refer to single and
 composite reflections containing twin component 1 only.
;

_computing_data_collection       'BIS v6.2.14 (Bruker_AXS, 2020)'
_computing_cell_refinement       'SAINT V8.40B (Bruker AXS, 2019)'
_computing_data_reduction        'SAINT V8.40B (Bruker AXS, 2019)'
_computing_structure_solution    'XT, VERSION 2014/5'
_computing_structure_refinement  'SHELXL-2019/1 (Sheldrick, 2019)'
_computing_molecular_graphics    
;
C. B. H\"ubschle, G. M. Sheldrick, B. Dittrich:
ShelXle: a Qt graphical user interface for SHELXL.
J. Appl. Cryst., 44, (2011) 1281-1284.
;
_computing_publication_material  'APEX6 v2024.9-0 (Bruker AXS, 2024)'
_refine_special_details          
;
 Refined as a 2-component inversion twin.
;
_refine_ls_structure_factor_coef Fsqd
_refine_ls_matrix_type           full
_refine_ls_weighting_scheme      calc
_refine_ls_weighting_details     
'w=1/[\s^2^(Fo^2^)+(0.0787P)^2^+3.3466P] where P=(Fo^2^+2Fc^2^)/3'
_atom_sites_solution_primary     dual
_atom_sites_solution_secondary   difmap
_atom_sites_solution_hydrogens   mixed
_refine_ls_hydrogen_treatment    constr
_refine_ls_extinction_method     none
_refine_ls_extinction_coef       .
_refine_ls_abs_structure_details 
;
 Refined as an inversion twin.
;
_refine_ls_abs_structure_Flack   0.47(2)
_chemical_absolute_configuration ad
_refine_ls_number_reflns         10990
_refine_ls_number_parameters     759
_refine_ls_number_restraints     1275
_refine_ls_R_factor_all          0.0490
_refine_ls_R_factor_gt           0.0464
_refine_ls_wR_factor_ref         0.1229
_refine_ls_wR_factor_gt          0.1206
_refine_ls_goodness_of_fit_ref   1.070
_refine_ls_restrained_S_all      1.037
_refine_ls_shift/su_max          0.001
_refine_ls_shift/su_mean         0.000

loop_
_atom_site_label
_atom_site_type_symbol
_atom_site_fract_x
_atom_site_fract_y
_atom_site_fract_z
_atom_site_U_iso_or_equiv
_atom_site_adp_type
_atom_site_occupancy
_atom_site_site_symmetry_order
_atom_site_calc_flag
_atom_site_refinement_flags_posn
_atom_site_refinement_flags_adp
_atom_site_refinement_flags_occupancy
_atom_site_disorder_assembly
_atom_site_disorder_group
Fe1 Fe 0.68177(2) 0.15090(2) 0.49174(7) 0.02405(15) Uani 1 1 d . . . . .
K1 K 0.79297(4) 0.39579(5) 0.46653(9) 0.0331(2) Uani 1 1 d . . . . .
P1 P 0.74547(5) 0.24340(6) 0.51346(11) 0.0366(3) Uani 1 1 d . . . . .
H1P H 0.745520 0.243596 0.598403 0.055 Uiso 1 1 d R U . . .
N1 N 0.58259(16) 0.06535(16) 0.5645(2) 0.0243(7) Uani 1 1 d . . . . .
N2 N 0.58500(17) 0.14636(18) 0.6651(3) 0.0267(8) Uani 1 1 d . . . . .
N3 N 0.58744(16) 0.07201(17) 0.3883(2) 0.0246(7) Uani 1 1 d . . . . .
N4 N 0.60097(17) 0.15822(17) 0.2995(3) 0.0265(7) Uani 1 1 d . . . . .
N5 N 0.66355(15) 0.00075(16) 0.4720(3) 0.0260(7) Uani 1 1 d . . . . .
N6 N 0.76302(15) 0.00990(16) 0.4675(3) 0.0264(7) Uani 1 1 d . . . . .
B1 B 0.5946(2) 0.0241(2) 0.4734(3) 0.0267(9) Uani 1 1 d . . . . .
C1 C 0.61076(19) 0.1251(2) 0.5840(3) 0.0252(8) Uani 1 1 d . . . . .
C2 C 0.54227(19) 0.0490(2) 0.6351(3) 0.0275(8) Uani 1 1 d . . . . .
H2 H 0.517937 0.009332 0.638653 0.033 Uiso 1 1 calc R U . . .
C3 C 0.5434(2) 0.0990(2) 0.6977(3) 0.0295(9) Uani 1 1 d . . . . .
H3 H 0.520323 0.101370 0.753370 0.035 Uiso 1 1 calc R U . . .
C4 C 0.5979(2) 0.2127(2) 0.7087(3) 0.0285(9) Uani 1 1 d . . . . .
C5 C 0.6636(2) 0.2137(2) 0.7461(4) 0.0365(10) Uani 1 1 d . . . . .
H5A H 0.693230 0.205522 0.695299 0.044 Uiso 1 1 calc R U . . .
H5AB H 0.668831 0.177667 0.792647 0.044 Uiso 1 1 calc R U . . .
C6 C 0.6768(2) 0.2829(3) 0.7907(4) 0.0443(12) Uani 1 1 d . . . . .
H6 H 0.719908 0.283346 0.815246 0.053 Uiso 1 1 calc R U . . .
C7 C 0.6699(3) 0.3377(2) 0.7195(4) 0.0420(12) Uani 1 1 d . . . . .
H7A H 0.699180 0.329986 0.668170 0.050 Uiso 1 1 calc R U . . .
H7AB H 0.679371 0.381900 0.747668 0.050 Uiso 1 1 calc R U . . .
C8 C 0.6029(3) 0.3377(2) 0.6822(4) 0.0407(11) Uani 1 1 d . . . . .
H8 H 0.598081 0.374314 0.635440 0.049 Uiso 1 1 calc R U . . .
C9 C 0.5581(3) 0.3494(2) 0.7618(4) 0.0478(13) Uani 1 1 d . . . . .
H9A H 0.566469 0.393554 0.790874 0.057 Uiso 1 1 calc R U . . .
H9AB H 0.515178 0.349565 0.738455 0.057 Uiso 1 1 calc R U . . .
C10 C 0.5661(3) 0.2934(3) 0.8327(4) 0.0489(13) Uani 1 1 d . . . . .
H10 H 0.536520 0.300663 0.884769 0.059 Uiso 1 1 calc R U . . .
C11 C 0.5526(2) 0.2252(3) 0.7870(3) 0.0398(11) Uani 1 1 d . . . . .
H11A H 0.556271 0.188874 0.833377 0.048 Uiso 1 1 calc R U . . .
H11B H 0.509945 0.224956 0.762653 0.048 Uiso 1 1 calc R U . . .
C12 C 0.5906(2) 0.2692(2) 0.6365(3) 0.0325(10) Uani 1 1 d . . . . .
H12A H 0.620109 0.261988 0.585221 0.039 Uiso 1 1 calc R U . . .
H12B H 0.548287 0.268318 0.610671 0.039 Uiso 1 1 calc R U . . .
C13 C 0.6318(3) 0.2937(3) 0.8701(4) 0.0519(14) Uani 1 1 d . . . . .
H13A H 0.640481 0.337201 0.900710 0.062 Uiso 1 1 calc R U . . .
H13B H 0.636737 0.257361 0.916367 0.062 Uiso 1 1 calc R U . . .
C14 C 0.6169(2) 0.1332(2) 0.3836(3) 0.0253(8) Uani 1 1 d . . . . .
C15 C 0.5578(2) 0.0590(2) 0.3053(3) 0.0285(9) Uani 1 1 d . . . . .
H15 H 0.536055 0.018981 0.290105 0.034 Uiso 1 1 calc R U . . .
C16 C 0.5651(2) 0.1122(2) 0.2507(3) 0.0326(9) Uani 1 1 d . . . . .
H16 H 0.548885 0.117821 0.190261 0.039 Uiso 1 1 calc R U . . .
C17 C 0.6193(2) 0.2266(2) 0.2675(3) 0.0280(9) Uani 1 1 d . . . . .
C18 C 0.6890(2) 0.2280(2) 0.2495(4) 0.0338(10) Uani 1 1 d . . . . .
H18A H 0.699669 0.194833 0.201088 0.041 Uiso 1 1 calc R U . . .
H18B H 0.711465 0.215811 0.306592 0.041 Uiso 1 1 calc R U . . .
C19 C 0.7079(2) 0.2987(3) 0.2183(4) 0.0414(11) Uani 1 1 d . . . . .
H19 H 0.753485 0.299944 0.207667 0.050 Uiso 1 1 calc R U . . .
C20 C 0.6910(3) 0.3491(3) 0.2941(4) 0.0445(12) Uani 1 1 d . . . . .
H20A H 0.712479 0.336981 0.352015 0.053 Uiso 1 1 calc R U . . .
H20B H 0.704509 0.394785 0.275702 0.053 Uiso 1 1 calc R U . . .
C21 C 0.6213(3) 0.3489(2) 0.3101(4) 0.0394(11) Uani 1 1 d . . . . .
H21 H 0.610644 0.382525 0.358965 0.047 Uiso 1 1 calc R U . . .
C22 C 0.5880(3) 0.3673(3) 0.2205(4) 0.0481(13) Uani 1 1 d . . . . .
H22A H 0.542831 0.367237 0.230766 0.058 Uiso 1 1 calc R U . . .
H22B H 0.600420 0.412938 0.200499 0.058 Uiso 1 1 calc R U . . .
C23 C 0.6044(3) 0.3166(3) 0.1464(4) 0.0461(12) Uani 1 1 d . . . . .
H23 H 0.582262 0.328170 0.087946 0.055 Uiso 1 1 calc R U . . .
C24 C 0.5858(2) 0.2449(2) 0.1776(3) 0.0369(10) Uani 1 1 d . . . . .
H24A H 0.540583 0.242934 0.187401 0.044 Uiso 1 1 calc R U . . .
H24B H 0.596615 0.212038 0.128800 0.044 Uiso 1 1 calc R U . . .
C25 C 0.6022(2) 0.2785(2) 0.3421(3) 0.0334(10) Uani 1 1 d . . . . .
H25A H 0.557134 0.277287 0.353447 0.040 Uiso 1 1 calc R U . . .
H25B H 0.623497 0.267288 0.400584 0.040 Uiso 1 1 calc R U . . .
C26 C 0.6745(3) 0.3172(3) 0.1290(4) 0.0505(13) Uani 1 1 d . . . . .
H26A H 0.685095 0.284406 0.080020 0.061 Uiso 1 1 calc R U . . .
H26B H 0.687634 0.362458 0.108236 0.061 Uiso 1 1 calc R U . . .
C27 C 0.71038(18) 0.04624(19) 0.4820(3) 0.0274(8) Uani 1 1 d . . . . .
C28 C 0.68737(19) -0.0615(2) 0.4491(3) 0.0289(9) Uani 1 1 d . . . . .
H28 H 0.664113 -0.100948 0.436435 0.035 Uiso 1 1 calc R U . . .
C29 C 0.7485(2) -0.0565(2) 0.4477(3) 0.0322(9) Uani 1 1 d . . . . .
H29 H 0.776947 -0.091811 0.435535 0.039 Uiso 1 1 calc R U . . .
C30 C 0.82678(18) 0.0374(2) 0.4718(3) 0.0290(9) Uani 1 1 d . . . . .
C31 C 0.8377(2) 0.0703(3) 0.5663(4) 0.0409(11) Uani 1 1 d . . . . .
H31A H 0.832092 0.036593 0.615880 0.049 Uiso 1 1 calc R U . . .
H31B H 0.807467 0.106986 0.576050 0.049 Uiso 1 1 calc R U . . .
C32 C 0.9037(2) 0.0989(3) 0.5701(4) 0.0518(13) Uani 1 1 d . . . . .
H32 H 0.910693 0.120955 0.631240 0.062 Uiso 1 1 calc R U . . .
C33 C 0.9118(2) 0.1504(3) 0.4935(6) 0.0537(13) Uani 1 1 d . . . . .
H33A H 0.881694 0.187451 0.501870 0.064 Uiso 1 1 calc R U . . .
H33B H 0.953810 0.169798 0.496522 0.064 Uiso 1 1 calc R U . . .
C34 C 0.9019(3) 0.1176(3) 0.4002(5) 0.0507(13) Uani 1 1 d . . . . .
H34 H 0.907549 0.151930 0.350429 0.061 Uiso 1 1 calc R U . . .
C35 C 0.9482(3) 0.0607(3) 0.3867(5) 0.0595(16) Uani 1 1 d . . . . .
H35A H 0.941656 0.039326 0.325758 0.071 Uiso 1 1 calc R U . . .
H35B H 0.990718 0.078793 0.388668 0.071 Uiso 1 1 calc R U . . .
C36 C 0.9395(2) 0.0095(3) 0.4623(5) 0.0505(14) Uani 1 1 d . . . . .
H36 H 0.969986 -0.027784 0.453486 0.061 Uiso 1 1 calc R U . . .
C37 C 0.8736(2) -0.0198(2) 0.4586(4) 0.0415(12) Uani 1 1 d . . . . .
H37A H 0.866664 -0.042067 0.398298 0.050 Uiso 1 1 calc R U . . .
H37B H 0.868356 -0.053882 0.507869 0.050 Uiso 1 1 calc R U . . .
C38 C 0.8358(2) 0.0891(2) 0.3957(4) 0.0385(10) Uani 1 1 d . . . . .
H38A H 0.805603 0.126095 0.403104 0.046 Uiso 1 1 calc R U . . .
H38B H 0.828833 0.067846 0.334768 0.046 Uiso 1 1 calc R U . . .
C39 C 0.9503(3) 0.0422(3) 0.5569(5) 0.0601(16) Uani 1 1 d . . . . .
H39A H 0.945231 0.008178 0.606335 0.072 Uiso 1 1 calc R U . . .
H39B H 0.992793 0.060274 0.560404 0.072 Uiso 1 1 calc R U . . .
C40 C 0.54139(19) -0.0345(2) 0.4713(3) 0.0269(8) Uani 1 1 d . . . . .
C41 C 0.5483(2) -0.1013(2) 0.5020(3) 0.0329(9) Uani 1 1 d . . . . .
H41 H 0.588178 -0.117033 0.518798 0.039 Uiso 1 1 calc R U . . .
C42 C 0.4978(3) -0.1449(2) 0.5083(4) 0.0420(11) Uani 1 1 d . . . . .
H42 H 0.504002 -0.190179 0.527140 0.050 Uiso 1 1 calc R U . . .
C43 C 0.4392(2) -0.1226(2) 0.4875(4) 0.0434(11) Uani 1 1 d . . . . .
H43 H 0.404931 -0.152237 0.492570 0.052 Uiso 1 1 calc R U . . .
C44 C 0.4305(2) -0.0567(3) 0.4592(3) 0.0381(10) Uani 1 1 d . . . . .
H44 H 0.390402 -0.040741 0.444372 0.046 Uiso 1 1 calc R U . . .
C45 C 0.4809(2) -0.0143(2) 0.4526(3) 0.0318(9) Uani 1 1 d . . . . .
H45 H 0.474052 0.031002 0.434423 0.038 Uiso 1 1 calc R U . . .
O1 O 0.87516(19) 0.4010(2) 0.6193(3) 0.0549(10) Uani 1 1 d . . . . .
C46 C 0.8424(4) 0.4157(4) 0.7030(4) 0.0693(18) Uani 1 1 d . . . . .
H46A H 0.871559 0.417443 0.755533 0.083 Uiso 1 1 calc R U . . .
H46B H 0.811658 0.379993 0.715417 0.083 Uiso 1 1 calc R U . . .
C47 C 0.8109(3) 0.4813(4) 0.6929(4) 0.0723(19) Uani 1 1 d D . . . .
H47A H 0.791417 0.494690 0.751894 0.087 Uiso 1 1 calc R U . A 1
H47B H 0.840794 0.516542 0.674584 0.087 Uiso 1 1 calc R U . A 1
O2D O 0.7589(14) 0.471(2) 0.635(2) 0.0621(17) Uani 0.209(6) 1 d D . P B 2
C48D C 0.721(3) 0.529(4) 0.630(3) 0.091(3) Uani 0.209(6) 1 d D . P B 2
H48C H 0.721433 0.553880 0.690021 0.110 Uiso 0.209(6) 1 calc R U P B 2
H48D H 0.677846 0.517484 0.615013 0.110 Uiso 0.209(6) 1 calc R U P B 2
C49D C 0.7495(19) 0.5713(19) 0.5551(19) 0.085(3) Uani 0.209(6) 1 d D . P B 2
H49C H 0.730085 0.616462 0.554487 0.101 Uiso 0.209(6) 1 calc R U P B 2
H49D H 0.794089 0.577163 0.567501 0.101 Uiso 0.209(6) 1 calc R U P B 2
O3D O 0.7414(9) 0.5404(10) 0.4687(13) 0.0565(13) Uani 0.209(6) 1 d D . P B 2
C50D C 0.755(2) 0.5844(16) 0.393(2) 0.069(2) Uani 0.209(6) 1 d D . P B 2
H50C H 0.797061 0.603509 0.401017 0.082 Uiso 0.209(6) 1 calc R U P B 2
H50D H 0.725199 0.621963 0.391775 0.082 Uiso 0.209(6) 1 calc R U P B 2
C51D C 0.7517(18) 0.545(2) 0.305(2) 0.0598(18) Uani 0.209(6) 1 d D . P B 2
H51C H 0.710753 0.523769 0.297131 0.072 Uiso 0.209(6) 1 calc R U P B 2
H51D H 0.760904 0.573584 0.250884 0.072 Uiso 0.209(6) 1 calc R U P B 2
O2 O 0.7654(4) 0.4725(6) 0.6232(6) 0.0621(17) Uani 0.791(6) 1 d D . P B 1
C48 C 0.7253(8) 0.5289(11) 0.6139(8) 0.091(3) Uani 0.791(6) 1 d D . P B 1
H48A H 0.749288 0.569266 0.596272 0.110 Uiso 0.791(6) 1 calc R U P B 1
H48B H 0.704427 0.538039 0.673380 0.110 Uiso 0.791(6) 1 calc R U P B 1
C49 C 0.6783(5) 0.5133(6) 0.5409(7) 0.085(3) Uani 0.791(6) 1 d D . P B 1
H49A H 0.654444 0.473072 0.559517 0.101 Uiso 0.791(6) 1 calc R U P B 1
H49B H 0.649128 0.551528 0.535807 0.101 Uiso 0.791(6) 1 calc R U P B 1
O3 O 0.7056(3) 0.5015(3) 0.4536(4) 0.0565(13) Uani 0.791(6) 1 d D . P B 1
C50 C 0.7268(5) 0.5597(5) 0.4095(7) 0.069(2) Uani 0.791(6) 1 d D . P B 1
H50A H 0.761557 0.579362 0.444738 0.082 Uiso 0.791(6) 1 calc R U P B 1
H50B H 0.693320 0.593453 0.406104 0.082 Uiso 0.791(6) 1 calc R U P B 1
C51 C 0.7478(5) 0.5412(6) 0.3138(7) 0.0598(18) Uani 0.791(6) 1 d D . P B 1
H51A H 0.713520 0.519612 0.279636 0.072 Uiso 0.791(6) 1 calc R U P B 1
H51B H 0.760281 0.582211 0.279815 0.072 Uiso 0.791(6) 1 calc R U P B 1
O4 O 0.79861(19) 0.4960(2) 0.3197(3) 0.0534(9) Uani 1 1 d D . . . .
C52 C 0.8226(3) 0.4775(4) 0.2322(4) 0.0622(16) Uani 1 1 d . . . . .
H52A H 0.840191 0.517288 0.200654 0.075 Uiso 1 1 calc R U . . .
H52B H 0.789433 0.458611 0.192943 0.075 Uiso 1 1 calc R U . . .
C53 C 0.8720(3) 0.4255(3) 0.2480(5) 0.0625(16) Uani 1 1 d . . . . .
H53A H 0.891538 0.413450 0.188468 0.075 Uiso 1 1 calc R U . . .
H53B H 0.904307 0.444192 0.289053 0.075 Uiso 1 1 calc R U . . .
O5 O 0.84656(19) 0.3688(2) 0.2879(3) 0.0561(10) Uani 1 1 d . . . . .
C54 C 0.8885(3) 0.3143(4) 0.2970(6) 0.0710(18) Uani 1 1 d . . . . .
H54A H 0.910801 0.309079 0.237797 0.085 Uiso 1 1 calc R U . . .
H54B H 0.864319 0.272715 0.307127 0.085 Uiso 1 1 calc R U . . .
C55 C 0.9350(3) 0.3200(3) 0.3724(5) 0.0594(16) Uani 1 1 d . . . . .
H55A H 0.959040 0.277779 0.377106 0.071 Uiso 1 1 calc R U . . .
H55B H 0.963918 0.357349 0.359125 0.071 Uiso 1 1 calc R U . . .
O6 O 0.90389(15) 0.33216(18) 0.4547(3) 0.0500(9) Uani 1 1 d . . . . .
C56 C 0.9414(3) 0.3291(3) 0.5351(5) 0.0622(17) Uani 1 1 d . . . . .
H56A H 0.972544 0.365546 0.533577 0.075 Uiso 1 1 calc R U . . .
H56B H 0.963487 0.285442 0.537227 0.075 Uiso 1 1 calc R U . . .
C57 C 0.9014(3) 0.3365(3) 0.6193(5) 0.0648(17) Uani 1 1 d . . . . .
H57A H 0.868380 0.302008 0.618607 0.078 Uiso 1 1 calc R U . . .
H57B H 0.926402 0.330022 0.675784 0.078 Uiso 1 1 calc R U . . .
C1S C 0.5744(5) 0.6632(6) 0.4553(9) 0.104(2) Uani 0.569(9) 1 d DG U P C 1
H1S H 0.550188 0.643972 0.407455 0.125 Uiso 0.569(9) 1 calc R U P C 1
C2S C 0.5632(5) 0.6460(6) 0.5468(10) 0.105(3) Uani 0.569(9) 1 d G U P C 1
H2S H 0.531359 0.615017 0.561500 0.126 Uiso 0.569(9) 1 calc R U P C 1
C3S C 0.5987(6) 0.6742(7) 0.6168(8) 0.112(3) Uani 0.569(9) 1 d G U P C 1
H3S H 0.591066 0.662466 0.679338 0.134 Uiso 0.569(9) 1 calc R U P C 1
C4S C 0.6454(6) 0.7196(7) 0.5953(9) 0.117(3) Uani 0.569(9) 1 d G U P C 1
H4S H 0.669603 0.738870 0.643132 0.140 Uiso 0.569(9) 1 calc R U P C 1
C5S C 0.6565(5) 0.7368(6) 0.5038(10) 0.115(3) Uani 0.569(9) 1 d DG U P C 1
H5S H 0.688433 0.767825 0.489088 0.138 Uiso 0.569(9) 1 calc R U P C 1
C6S C 0.6211(5) 0.7086(6) 0.4338(8) 0.107(3) Uani 0.569(9) 1 d G U P C 1
C7S C 0.6379(9) 0.7195(10) 0.3266(14) 0.120(3) Uani 0.569(9) 1 d D U P C 1
H7SA H 0.682085 0.728872 0.320545 0.180 Uiso 0.569(9) 1 calc R U P C 1
H7SB H 0.614171 0.757578 0.302235 0.180 Uiso 0.569(9) 1 calc R U P C 1
H7SC H 0.627559 0.678736 0.291840 0.180 Uiso 0.569(9) 1 calc R U P C 1
C1D C 0.5820(6) 0.6699(8) 0.4595(12) 0.104(2) Uani 0.431(9) 1 d DG U P C 2
H1D H 0.546588 0.641776 0.457562 0.125 Uiso 0.431(9) 1 calc R U P C 2
C2D C 0.6050(8) 0.6980(9) 0.3787(11) 0.115(4) Uani 0.431(9) 1 d G U P C 2
H2D H 0.585217 0.689140 0.321401 0.139 Uiso 0.431(9) 1 calc R U P C 2
C3D C 0.6569(8) 0.7391(9) 0.3816(12) 0.120(3) Uani 0.431(9) 1 d G U P C 2
H3D H 0.672543 0.758334 0.326297 0.144 Uiso 0.431(9) 1 calc R U P C 2
C4D C 0.6858(7) 0.7521(8) 0.4654(14) 0.118(4) Uani 0.431(9) 1 d G U P C 2
H4D H 0.721241 0.780165 0.467353 0.142 Uiso 0.431(9) 1 calc R U P C 2
C5D C 0.6628(7) 0.7239(9) 0.5462(12) 0.117(3) Uani 0.431(9) 1 d DG U P C 2
H5D H 0.682613 0.732803 0.603514 0.140 Uiso 0.431(9) 1 calc R U P C 2
C6D C 0.6110(7) 0.6828(8) 0.5433(10) 0.111(3) Uani 0.431(9) 1 d G U P C 2
C7D C 0.5850(12) 0.6499(13) 0.6349(17) 0.112(3) Uani 0.431(9) 1 d D U P C 2
H7DA H 0.587255 0.682546 0.685404 0.168 Uiso 0.431(9) 1 calc R U P C 2
H7DB H 0.609611 0.610121 0.650510 0.168 Uiso 0.431(9) 1 calc R U P C 2
H7DC H 0.541888 0.636496 0.625312 0.168 Uiso 0.431(9) 1 calc R U P C 2

loop_
_atom_site_aniso_label
_atom_site_aniso_U_11
_atom_site_aniso_U_22
_atom_site_aniso_U_33
_atom_site_aniso_U_23
_atom_site_aniso_U_13
_atom_site_aniso_U_12
Fe1 0.0239(3) 0.0187(3) 0.0295(3) -0.0001(2) -0.0014(2) -0.0027(2)
K1 0.0314(5) 0.0286(4) 0.0392(5) 0.0006(4) -0.0032(4) 0.0008(4)
P1 0.0304(5) 0.0242(5) 0.0552(8) -0.0018(5) -0.0019(5) -0.0058(4)
N1 0.0266(17) 0.0163(15) 0.0301(18) 0.0015(13) -0.0043(14) -0.0024(13)
N2 0.0285(19) 0.0248(18) 0.0268(18) -0.0011(13) -0.0028(14) -0.0009(14)
N3 0.0255(17) 0.0213(17) 0.0271(17) 0.0010(14) -0.0019(14) -0.0016(13)
N4 0.0256(18) 0.0262(18) 0.0275(17) 0.0027(14) 0.0008(14) -0.0054(14)
N5 0.0249(15) 0.0183(15) 0.0347(19) -0.0022(14) -0.0008(14) -0.0006(12)
N6 0.0262(16) 0.0204(15) 0.0327(19) -0.0016(13) 0.0012(14) 0.0019(12)
B1 0.028(2) 0.0201(19) 0.032(2) 0.0017(18) -0.0016(18) -0.0009(16)
C1 0.025(2) 0.0230(19) 0.027(2) -0.0005(16) -0.0060(16) 0.0000(16)
C2 0.027(2) 0.023(2) 0.032(2) 0.0030(16) -0.0028(17) -0.0017(16)
C3 0.033(2) 0.029(2) 0.026(2) 0.0013(17) 0.0020(17) -0.0001(18)
C4 0.030(2) 0.026(2) 0.029(2) -0.0021(16) -0.0035(17) -0.0014(17)
C5 0.039(2) 0.026(2) 0.044(3) -0.0021(19) -0.012(2) 0.0003(19)
C6 0.037(3) 0.041(3) 0.054(3) -0.013(2) -0.016(2) -0.007(2)
C7 0.041(3) 0.030(2) 0.055(3) -0.017(2) 0.002(2) -0.010(2)
C8 0.048(3) 0.026(2) 0.049(3) -0.004(2) -0.006(2) -0.002(2)
C9 0.043(3) 0.034(3) 0.067(3) -0.021(2) 0.002(3) -0.001(2)
C10 0.056(3) 0.045(3) 0.046(3) -0.023(2) 0.014(2) -0.012(2)
C11 0.044(3) 0.038(2) 0.037(2) -0.012(2) 0.007(2) -0.012(2)
C12 0.039(2) 0.025(2) 0.034(2) -0.0025(18) -0.0034(19) 0.0015(18)
C13 0.075(4) 0.041(3) 0.039(3) -0.009(2) -0.007(3) -0.018(3)
C14 0.026(2) 0.0209(19) 0.029(2) 0.0014(16) 0.0002(16) -0.0025(15)
C15 0.029(2) 0.027(2) 0.030(2) -0.0014(16) 0.0015(17) -0.0056(17)
C16 0.035(2) 0.038(2) 0.025(2) 0.0002(17) -0.0020(18) -0.0034(19)
C17 0.030(2) 0.027(2) 0.027(2) 0.0062(16) -0.0014(17) -0.0045(17)
C18 0.027(2) 0.039(2) 0.036(2) 0.008(2) 0.0014(18) -0.0043(18)
C19 0.032(2) 0.043(3) 0.049(3) 0.013(2) 0.004(2) -0.011(2)
C20 0.046(3) 0.037(3) 0.051(3) 0.011(2) -0.012(2) -0.019(2)
C21 0.046(3) 0.026(2) 0.047(3) 0.005(2) -0.003(2) -0.0025(19)
C22 0.048(3) 0.037(3) 0.059(3) 0.017(2) -0.010(2) -0.002(2)
C23 0.051(3) 0.044(3) 0.043(3) 0.021(2) -0.011(2) -0.007(2)
C24 0.038(2) 0.039(3) 0.034(2) 0.007(2) -0.009(2) -0.010(2)
C25 0.035(2) 0.029(2) 0.036(2) 0.0018(18) 0.0029(19) -0.0030(18)
C26 0.053(3) 0.054(3) 0.045(3) 0.023(3) 0.003(2) -0.015(3)
C27 0.0272(19) 0.0231(18) 0.032(2) 0.0010(17) -0.0003(17) -0.0001(14)
C28 0.031(2) 0.0170(18) 0.039(2) -0.0055(16) 0.0010(17) -0.0019(15)
C29 0.035(2) 0.0210(19) 0.041(2) -0.0066(17) 0.0024(19) 0.0017(16)
C30 0.0241(19) 0.0244(19) 0.038(2) 0.0004(17) 0.0014(18) 0.0024(15)
C31 0.031(2) 0.053(3) 0.039(3) -0.009(2) -0.003(2) -0.005(2)
C32 0.036(3) 0.059(3) 0.060(3) -0.012(3) -0.005(2) -0.009(2)
C33 0.031(2) 0.038(2) 0.093(4) -0.005(3) 0.000(3) -0.0019(19)
C34 0.041(3) 0.042(3) 0.069(3) 0.017(3) 0.011(3) -0.005(2)
C35 0.041(3) 0.057(3) 0.081(4) -0.002(3) 0.025(3) -0.007(3)
C36 0.025(2) 0.036(2) 0.090(4) 0.005(3) 0.008(3) 0.0062(19)
C37 0.027(2) 0.025(2) 0.072(3) 0.005(2) 0.006(2) 0.0042(17)
C38 0.040(2) 0.031(2) 0.045(3) 0.007(2) 0.005(2) -0.002(2)
C39 0.028(3) 0.064(4) 0.089(4) 0.017(3) -0.011(3) -0.008(2)
C40 0.032(2) 0.0242(18) 0.024(2) -0.0003(15) -0.0006(16) -0.0038(15)
C41 0.043(2) 0.027(2) 0.029(2) -0.0014(17) 0.0032(19) -0.0034(17)
C42 0.059(3) 0.029(2) 0.037(3) 0.0001(19) 0.009(2) -0.012(2)
C43 0.049(3) 0.044(2) 0.037(2) -0.004(2) 0.003(2) -0.023(2)
C44 0.033(2) 0.044(3) 0.037(2) 0.003(2) -0.0014(19) -0.0126(19)
C45 0.033(2) 0.030(2) 0.032(2) 0.0015(17) -0.0029(18) -0.0084(17)
O1 0.053(2) 0.058(2) 0.053(2) 0.0128(19) -0.0122(18) -0.0116(18)
C46 0.074(4) 0.091(5) 0.043(3) 0.011(3) -0.016(3) -0.016(3)
C47 0.084(5) 0.086(5) 0.047(3) -0.014(3) -0.005(3) -0.007(4)
O2D 0.070(3) 0.068(3) 0.048(3) -0.007(3) 0.003(3) 0.004(3)
C48D 0.133(8) 0.088(5) 0.053(6) -0.019(5) 0.013(5) 0.051(5)
C49D 0.088(6) 0.101(7) 0.065(5) 0.004(4) 0.018(4) 0.055(5)
O3D 0.057(3) 0.052(3) 0.061(3) 0.012(2) 0.010(2) 0.020(2)
C50D 0.078(7) 0.047(5) 0.081(5) 0.008(4) -0.002(5) 0.015(4)
C51D 0.070(4) 0.048(4) 0.062(4) 0.026(3) -0.009(3) 0.000(3)
O2 0.070(3) 0.068(3) 0.048(3) -0.007(3) 0.003(3) 0.004(3)
C48 0.133(8) 0.088(5) 0.053(6) -0.019(5) 0.013(5) 0.051(5)
C49 0.088(6) 0.101(7) 0.065(5) 0.004(4) 0.018(4) 0.055(5)
O3 0.057(3) 0.052(3) 0.061(3) 0.012(2) 0.010(2) 0.020(2)
C50 0.078(7) 0.047(5) 0.081(5) 0.008(4) -0.002(5) 0.015(4)
C51 0.070(4) 0.048(4) 0.062(4) 0.026(3) -0.009(3) 0.000(3)
O4 0.055(2) 0.057(2) 0.048(2) 0.0125(18) -0.0003(18) -0.0030(18)
C52 0.053(4) 0.095(5) 0.039(3) 0.018(3) 0.002(2) -0.021(3)
C53 0.055(3) 0.067(4) 0.066(4) -0.012(3) 0.021(3) -0.016(3)
O5 0.049(2) 0.060(2) 0.059(2) -0.0076(19) 0.0098(19) -0.0082(18)
C54 0.057(4) 0.068(4) 0.087(5) -0.028(4) 0.023(3) -0.001(3)
C55 0.033(3) 0.038(3) 0.108(5) -0.013(3) 0.018(3) -0.003(2)
O6 0.0260(16) 0.0407(19) 0.083(3) -0.0010(18) -0.0074(17) -0.0001(14)
C56 0.034(3) 0.040(3) 0.112(5) 0.008(3) -0.027(3) -0.003(2)
C57 0.050(3) 0.062(4) 0.082(4) 0.029(3) -0.032(3) -0.017(3)
C1S 0.060(4) 0.086(4) 0.166(6) 0.017(4) -0.005(4) 0.005(3)
C2S 0.074(6) 0.084(6) 0.157(7) -0.004(6) 0.002(6) 0.002(5)
C3S 0.088(6) 0.090(7) 0.157(7) -0.022(6) 0.015(5) 0.003(5)
C4S 0.092(5) 0.092(5) 0.167(7) -0.019(5) 0.007(5) -0.010(4)
C5S 0.087(6) 0.083(6) 0.176(7) -0.003(6) 0.006(6) -0.002(5)
C6S 0.066(5) 0.085(5) 0.169(7) 0.015(5) -0.002(5) 0.009(4)
C7S 0.087(6) 0.098(6) 0.175(7) 0.032(6) -0.009(6) 0.000(5)
C1D 0.060(4) 0.086(4) 0.166(6) 0.017(4) -0.005(4) 0.005(3)
C2D 0.072(7) 0.097(7) 0.177(8) 0.025(7) -0.002(7) 0.005(6)
C3D 0.087(6) 0.098(6) 0.175(7) 0.032(6) -0.009(6) 0.000(5)
C4D 0.091(7) 0.092(7) 0.173(8) 0.002(7) 0.006(7) -0.002(6)
C5D 0.092(5) 0.092(5) 0.167(7) -0.019(5) 0.007(5) -0.010(4)
C6D 0.074(5) 0.089(6) 0.168(7) -0.003(6) 0.006(5) 0.005(5)
C7D 0.088(6) 0.090(7) 0.157(7) -0.022(6) 0.015(5) 0.003(5)

_geom_special_details            
;
 All esds (except the esd in the dihedral angle between two l.s. planes)
 are estimated using the full covariance matrix.  The cell esds are taken
 into account individually in the estimation of esds in distances, angles
 and torsion angles; correlations between esds in cell parameters are only
 used when they are defined by crystal symmetry.  An approximate (isotropic)
 treatment of cell esds is used for estimating esds involving l.s. planes.
;

loop_
_geom_bond_atom_site_label_1
_geom_bond_atom_site_label_2
_geom_bond_distance
_geom_bond_site_symmetry_2
_geom_bond_publ_flag
Fe1 C1 2.101(4) . ?
Fe1 C14 2.134(4) . ?
Fe1 C27 2.175(4) . ?
Fe1 P1 2.3200(12) . ?
K1 O6 2.721(4) . ?
K1 O2 2.798(12) . ?
K1 O3 2.835(5) . ?
K1 O1 2.842(4) . ?
K1 O5 2.887(4) . ?
K1 O4 2.917(4) . ?
K1 O2D 2.95(5) . ?
K1 O3D 3.084(19) . ?
K1 P1 3.2695(14) . ?
K1 C57 3.435(6) . ?
K1 C20 3.462(6) . ?
P1 H1P 1.2303 . ?
N1 C1 1.365(5) . ?
N1 C2 1.383(6) . ?
N1 B1 1.576(6) . ?
N2 C1 1.367(6) . ?
N2 C3 1.386(6) . ?
N2 C4 1.489(5) . ?
N3 C14 1.375(5) . ?
N3 C15 1.387(6) . ?
N3 B1 1.566(6) . ?
N4 C14 1.360(6) . ?
N4 C16 1.392(6) . ?
N4 C17 1.489(5) . ?
N5 C27 1.367(5) . ?
N5 C28 1.380(5) . ?
N5 B1 1.564(5) . ?
N6 C27 1.366(5) . ?
N6 C29 1.387(5) . ?
N6 C30 1.487(5) . ?
B1 C40 1.639(6) . ?
C2 C3 1.346(6) . ?
C2 H2 0.9500 . ?
C3 H3 0.9500 . ?
C4 C11 1.519(6) . ?
C4 C5 1.525(6) . ?
C4 C12 1.541(6) . ?
C5 C6 1.544(6) . ?
C5 H5A 0.9900 . ?
C5 H5AB 0.9900 . ?
C6 C7 1.507(8) . ?
C6 C13 1.522(8) . ?
C6 H6 1.0000 . ?
C7 C8 1.548(8) . ?
C7 H7A 0.9900 . ?
C7 H7AB 0.9900 . ?
C8 C9 1.525(8) . ?
C8 C12 1.537(6) . ?
C8 H8 1.0000 . ?
C9 C10 1.523(9) . ?
C9 H9A 0.9900 . ?
C9 H9AB 0.9900 . ?
C10 C13 1.523(9) . ?
C10 C11 1.536(6) . ?
C10 H10 1.0000 . ?
C11 H11A 0.9900 . ?
C11 H11B 0.9900 . ?
C12 H12A 0.9900 . ?
C12 H12B 0.9900 . ?
C13 H13A 0.9900 . ?
C13 H13B 0.9900 . ?
C15 C16 1.330(6) . ?
C15 H15 0.9500 . ?
C16 H16 0.9500 . ?
C17 C18 1.532(6) . ?
C17 C24 1.535(6) . ?
C17 C25 1.539(6) . ?
C18 C19 1.533(7) . ?
C18 H18A 0.9900 . ?
C18 H18B 0.9900 . ?
C19 C26 1.526(8) . ?
C19 C20 1.530(8) . ?
C19 H19 1.0000 . ?
C20 C21 1.528(8) . ?
C20 H20A 0.9900 . ?
C20 H20B 0.9900 . ?
C21 C22 1.528(7) . ?
C21 C25 1.532(6) . ?
C21 H21 1.0000 . ?
C22 C23 1.514(9) . ?
C22 H22A 0.9900 . ?
C22 H22B 0.9900 . ?
C23 C26 1.540(8) . ?
C23 C24 1.548(7) . ?
C23 H23 1.0000 . ?
C24 H24A 0.9900 . ?
C24 H24B 0.9900 . ?
C25 H25A 0.9900 . ?
C25 H25B 0.9900 . ?
C26 H26A 0.9900 . ?
C26 H26B 0.9900 . ?
C28 C29 1.329(6) . ?
C28 H28 0.9500 . ?
C29 H29 0.9500 . ?
C30 C38 1.521(6) . ?
C30 C31 1.536(6) . ?
C30 C37 1.536(6) . ?
C31 C32 1.539(7) . ?
C31 H31A 0.9900 . ?
C31 H31B 0.9900 . ?
C32 C33 1.519(10) . ?
C32 C39 1.526(9) . ?
C32 H32 1.0000 . ?
C33 C34 1.515(10) . ?
C33 H33A 0.9900 . ?
C33 H33B 0.9900 . ?
C34 C35 1.523(8) . ?
C34 C38 1.541(8) . ?
C34 H34 1.0000 . ?
C35 C36 1.506(9) . ?
C35 H35A 0.9900 . ?
C35 H35B 0.9900 . ?
C36 C39 1.535(10) . ?
C36 C37 1.544(6) . ?
C36 H36 1.0000 . ?
C37 H37A 0.9900 . ?
C37 H37B 0.9900 . ?
C38 H38A 0.9900 . ?
C38 H38B 0.9900 . ?
C39 H39A 0.9900 . ?
C39 H39B 0.9900 . ?
C40 C45 1.397(6) . ?
C40 C41 1.407(6) . ?
C41 C42 1.399(6) . ?
C41 H41 0.9500 . ?
C42 C43 1.380(8) . ?
C42 H42 0.9500 . ?
C43 C44 1.386(7) . ?
C43 H43 0.9500 . ?
C44 C45 1.381(6) . ?
C44 H44 0.9500 . ?
C45 H45 0.9500 . ?
O1 C57 1.403(8) . ?
O1 C46 1.435(8) . ?
C46 C47 1.477(11) . ?
C46 H46A 0.9900 . ?
C46 H46B 0.9900 . ?
C47 O2D 1.422(6) . ?
C47 O2 1.422(6) . ?
C47 H47A 0.9900 . ?
C47 H47B 0.9900 . ?
O2D C48D 1.43(3) . ?
C48D C49D 1.50(4) . ?
C48D H48C 0.9900 . ?
C48D H48D 0.9900 . ?
C49D O3D 1.41(3) . ?
C49D H49C 0.9900 . ?
C49D H49D 0.9900 . ?
O3D C50D 1.43(3) . ?
C50D C51D 1.50(3) . ?
C50D H50C 0.9900 . ?
C50D H50D 0.9900 . ?
C51D O4 1.422(6) . ?
C51D H51C 0.9900 . ?
C51D H51D 0.9900 . ?
O2 C48 1.425(10) . ?
C48 C49 1.50(2) . ?
C48 H48A 0.9900 . ?
C48 H48B 0.9900 . ?
C49 O3 1.416(10) . ?
C49 H49A 0.9900 . ?
C49 H49B 0.9900 . ?
O3 C50 1.398(11) . ?
C50 C51 1.505(13) . ?
C50 H50A 0.9900 . ?
C50 H50B 0.9900 . ?
C51 O4 1.422(6) . ?
C51 H51A 0.9900 . ?
C51 H51B 0.9900 . ?
O4 C52 1.418(8) . ?
C52 C53 1.505(10) . ?
C52 H52A 0.9900 . ?
C52 H52B 0.9900 . ?
C53 O5 1.381(8) . ?
C53 H53A 0.9900 . ?
C53 H53B 0.9900 . ?
O5 C54 1.419(8) . ?
C54 C55 1.490(10) . ?
C54 H54A 0.9900 . ?
C54 H54B 0.9900 . ?
C55 O6 1.391(8) . ?
C55 H55A 0.9900 . ?
C55 H55B 0.9900 . ?
O6 C56 1.422(7) . ?
C56 C57 1.504(11) . ?
C56 H56A 0.9900 . ?
C56 H56B 0.9900 . ?
C57 H57A 0.9900 . ?
C57 H57B 0.9900 . ?
C1S C2S 1.3900 . ?
C1S C6S 1.3900 . ?
C1S H1S 0.9500 . ?
C2S C3S 1.3900 . ?
C2S H2S 0.9500 . ?
C3S C4S 1.3900 . ?
C3S H3S 0.9500 . ?
C4S C5S 1.3900 . ?
C4S H4S 0.9500 . ?
C5S C6S 1.3900 . ?
C5S H5S 0.9500 . ?
C6S C7S 1.61(2) . ?
C7S H7SA 0.9800 . ?
C7S H7SB 0.9800 . ?
C7S H7SC 0.9800 . ?
C1D C2D 1.3900 . ?
C1D C6D 1.3900 . ?
C1D H1D 0.9500 . ?
C2D C3D 1.3900 . ?
C2D H2D 0.9500 . ?
C3D C4D 1.3900 . ?
C3D H3D 0.9500 . ?
C4D C5D 1.3900 . ?
C4D H4D 0.9500 . ?
C5D C6D 1.3900 . ?
C5D H5D 0.9500 . ?
C6D C7D 1.58(2) . ?
C7D H7DA 0.9800 . ?
C7D H7DB 0.9800 . ?
C7D H7DC 0.9800 . ?

loop_
_geom_angle_atom_site_label_1
_geom_angle_atom_site_label_2
_geom_angle_atom_site_label_3
_geom_angle
_geom_angle_site_symmetry_1
_geom_angle_site_symmetry_3
_geom_angle_publ_flag
C1 Fe1 C14 86.82(15) . . ?
C1 Fe1 C27 90.96(16) . . ?
C14 Fe1 C27 89.01(16) . . ?
C1 Fe1 P1 122.85(12) . . ?
C14 Fe1 P1 128.46(12) . . ?
C27 Fe1 P1 126.64(11) . . ?
O6 K1 O2 119.50(18) . . ?
O6 K1 O3 158.47(15) . . ?
O2 K1 O3 60.5(2) . . ?
O6 K1 O1 60.83(13) . . ?
O2 K1 O1 58.81(18) . . ?
O3 K1 O1 116.29(16) . . ?
O6 K1 O5 60.14(13) . . ?
O2 K1 O5 156.1(2) . . ?
O3 K1 O5 110.30(15) . . ?
O1 K1 O5 116.92(13) . . ?
O6 K1 O4 103.56(12) . . ?
O2 K1 O4 103.2(2) . . ?
O3 K1 O4 58.23(14) . . ?
O1 K1 O4 121.09(12) . . ?
O5 K1 O4 57.05(12) . . ?
O6 K1 O2D 120.5(5) . . ?
O1 K1 O2D 59.6(5) . . ?
O5 K1 O2D 159.3(8) . . ?
O4 K1 O2D 105.7(8) . . ?
O6 K1 O3D 138.9(4) . . ?
O1 K1 O3D 100.7(4) . . ?
O5 K1 O3D 109.1(4) . . ?
O4 K1 O3D 52.1(4) . . ?
O2D K1 O3D 55.4(8) . . ?
O6 K1 P1 82.00(8) . . ?
O2 K1 P1 105.6(2) . . ?
O3 K1 P1 119.33(13) . . ?
O1 K1 P1 93.98(9) . . ?
O5 K1 P1 98.11(9) . . ?
O4 K1 P1 142.87(9) . . ?
O2D K1 P1 102.4(8) . . ?
O3D K1 P1 138.3(4) . . ?
O6 K1 C57 43.72(17) . . ?
O2 K1 C57 79.1(2) . . ?
O3 K1 C57 138.91(19) . . ?
O1 K1 C57 23.47(15) . . ?
O5 K1 C57 103.81(17) . . ?
O4 K1 C57 132.48(14) . . ?
O2D K1 C57 79.1(6) . . ?
O3D K1 C57 124.1(4) . . ?
P1 K1 C57 76.33(11) . . ?
O6 K1 C20 113.21(14) . . ?
O2 K1 C20 126.52(18) . . ?
O3 K1 C20 73.99(16) . . ?
O1 K1 C20 166.31(12) . . ?
O5 K1 C20 63.91(13) . . ?
O4 K1 C20 71.54(12) . . ?
O2D K1 C20 124.9(4) . . ?
O3D K1 C20 91.5(4) . . ?
P1 K1 C20 72.60(9) . . ?
C57 K1 C20 144.04(15) . . ?
Fe1 P1 K1 153.23(6) . . ?
Fe1 P1 H1P 98.0 . . ?
K1 P1 H1P 101.8 . . ?
C1 N1 C2 109.5(3) . . ?
C1 N1 B1 123.5(3) . . ?
C2 N1 B1 127.0(3) . . ?
C1 N2 C3 110.4(3) . . ?
C1 N2 C4 124.2(4) . . ?
C3 N2 C4 125.3(4) . . ?
C14 N3 C15 109.7(3) . . ?
C14 N3 B1 122.1(3) . . ?
C15 N3 B1 127.9(3) . . ?
C14 N4 C16 110.9(3) . . ?
C14 N4 C17 123.0(3) . . ?
C16 N4 C17 126.1(4) . . ?
C27 N5 C28 109.9(3) . . ?
C27 N5 B1 120.8(3) . . ?
C28 N5 B1 128.7(3) . . ?
C27 N6 C29 110.2(3) . . ?
C27 N6 C30 125.1(3) . . ?
C29 N6 C30 124.7(3) . . ?
N5 B1 N3 105.4(3) . . ?
N5 B1 N1 108.8(3) . . ?
N3 B1 N1 109.0(3) . . ?
N5 B1 C40 117.5(3) . . ?
N3 B1 C40 110.4(3) . . ?
N1 B1 C40 105.6(3) . . ?
N1 C1 N2 105.3(4) . . ?
N1 C1 Fe1 114.1(3) . . ?
N2 C1 Fe1 140.4(3) . . ?
C3 C2 N1 108.3(4) . . ?
C3 C2 H2 125.9 . . ?
N1 C2 H2 125.9 . . ?
C2 C3 N2 106.4(4) . . ?
C2 C3 H3 126.8 . . ?
N2 C3 H3 126.8 . . ?
N2 C4 C11 109.9(4) . . ?
N2 C4 C5 109.7(3) . . ?
C11 C4 C5 109.6(4) . . ?
N2 C4 C12 109.7(3) . . ?
C11 C4 C12 108.8(4) . . ?
C5 C4 C12 109.1(4) . . ?
C4 C5 C6 109.4(4) . . ?
C4 C5 H5A 109.8 . . ?
C6 C5 H5A 109.8 . . ?
C4 C5 H5AB 109.8 . . ?
C6 C5 H5AB 109.8 . . ?
H5A C5 H5AB 108.2 . . ?
C7 C6 C13 110.6(5) . . ?
C7 C6 C5 109.8(4) . . ?
C13 C6 C5 108.9(4) . . ?
C7 C6 H6 109.2 . . ?
C13 C6 H6 109.2 . . ?
C5 C6 H6 109.2 . . ?
C6 C7 C8 109.4(4) . . ?
C6 C7 H7A 109.8 . . ?
C8 C7 H7A 109.8 . . ?
C6 C7 H7AB 109.8 . . ?
C8 C7 H7AB 109.8 . . ?
H7A C7 H7AB 108.2 . . ?
C9 C8 C12 110.5(4) . . ?
C9 C8 C7 109.4(5) . . ?
C12 C8 C7 108.3(4) . . ?
C9 C8 H8 109.5 . . ?
C12 C8 H8 109.5 . . ?
C7 C8 H8 109.5 . . ?
C10 C9 C8 109.0(4) . . ?
C10 C9 H9A 109.9 . . ?
C8 C9 H9A 109.9 . . ?
C10 C9 H9AB 109.9 . . ?
C8 C9 H9AB 109.9 . . ?
H9A C9 H9AB 108.3 . . ?
C9 C10 C13 110.1(4) . . ?
C9 C10 C11 109.4(4) . . ?
C13 C10 C11 109.5(5) . . ?
C9 C10 H10 109.3 . . ?
C13 C10 H10 109.3 . . ?
C11 C10 H10 109.3 . . ?
C4 C11 C10 110.1(4) . . ?
C4 C11 H11A 109.6 . . ?
C10 C11 H11A 109.6 . . ?
C4 C11 H11B 109.6 . . ?
C10 C11 H11B 109.6 . . ?
H11A C11 H11B 108.2 . . ?
C8 C12 C4 109.5(4) . . ?
C8 C12 H12A 109.8 . . ?
C4 C12 H12A 109.8 . . ?
C8 C12 H12B 109.8 . . ?
C4 C12 H12B 109.8 . . ?
H12A C12 H12B 108.2 . . ?
C6 C13 C10 109.2(4) . . ?
C6 C13 H13A 109.8 . . ?
C10 C13 H13A 109.8 . . ?
C6 C13 H13B 109.8 . . ?
C10 C13 H13B 109.8 . . ?
H13A C13 H13B 108.3 . . ?
N4 C14 N3 104.5(3) . . ?
N4 C14 Fe1 139.9(3) . . ?
N3 C14 Fe1 114.5(3) . . ?
C16 C15 N3 108.2(4) . . ?
C16 C15 H15 125.9 . . ?
N3 C15 H15 125.9 . . ?
C15 C16 N4 106.7(4) . . ?
C15 C16 H16 126.7 . . ?
N4 C16 H16 126.7 . . ?
N4 C17 C18 109.4(4) . . ?
N4 C17 C24 110.8(3) . . ?
C18 C17 C24 108.5(4) . . ?
N4 C17 C25 109.2(3) . . ?
C18 C17 C25 110.1(4) . . ?
C24 C17 C25 108.8(4) . . ?
C17 C18 C19 109.3(4) . . ?
C17 C18 H18A 109.8 . . ?
C19 C18 H18A 109.8 . . ?
C17 C18 H18B 109.8 . . ?
C19 C18 H18B 109.8 . . ?
H18A C18 H18B 108.3 . . ?
C26 C19 C20 109.7(5) . . ?
C26 C19 C18 110.1(4) . . ?
C20 C19 C18 108.9(4) . . ?
C26 C19 H19 109.4 . . ?
C20 C19 H19 109.4 . . ?
C18 C19 H19 109.4 . . ?
C21 C20 C19 110.1(4) . . ?
C21 C20 K1 121.5(4) . . ?
C19 C20 K1 122.7(3) . . ?
C21 C20 H20A 109.6 . . ?
C19 C20 H20A 109.6 . . ?
K1 C20 H20A 32.1 . . ?
C21 C20 H20B 109.6 . . ?
C19 C20 H20B 109.6 . . ?
K1 C20 H20B 76.1 . . ?
H20A C20 H20B 108.1 . . ?
C20 C21 C22 109.7(5) . . ?
C20 C21 C25 108.4(4) . . ?
C22 C21 C25 110.3(4) . . ?
C20 C21 H21 109.5 . . ?
C22 C21 H21 109.5 . . ?
C25 C21 H21 109.5 . . ?
C23 C22 C21 109.4(4) . . ?
C23 C22 H22A 109.8 . . ?
C21 C22 H22A 109.8 . . ?
C23 C22 H22B 109.8 . . ?
C21 C22 H22B 109.8 . . ?
H22A C22 H22B 108.2 . . ?
C22 C23 C26 110.0(5) . . ?
C22 C23 C24 110.1(4) . . ?
C26 C23 C24 108.2(4) . . ?
C22 C23 H23 109.5 . . ?
C26 C23 H23 109.5 . . ?
C24 C23 H23 109.5 . . ?
C17 C24 C23 110.0(4) . . ?
C17 C24 H24A 109.7 . . ?
C23 C24 H24A 109.7 . . ?
C17 C24 H24B 109.7 . . ?
C23 C24 H24B 109.7 . . ?
H24A C24 H24B 108.2 . . ?
C21 C25 C17 109.6(4) . . ?
C21 C25 H25A 109.8 . . ?
C17 C25 H25A 109.8 . . ?
C21 C25 H25B 109.8 . . ?
C17 C25 H25B 109.8 . . ?
H25A C25 H25B 108.2 . . ?
C19 C26 C23 109.1(4) . . ?
C19 C26 H26A 109.9 . . ?
C23 C26 H26A 109.9 . . ?
C19 C26 H26B 109.9 . . ?
C23 C26 H26B 109.9 . . ?
H26A C26 H26B 108.3 . . ?
N6 C27 N5 104.7(3) . . ?
N6 C27 Fe1 138.9(3) . . ?
N5 C27 Fe1 115.3(3) . . ?
C29 C28 N5 108.0(4) . . ?
C29 C28 H28 126.0 . . ?
N5 C28 H28 126.0 . . ?
C28 C29 N6 107.1(4) . . ?
C28 C29 H29 126.5 . . ?
N6 C29 H29 126.5 . . ?
N6 C30 C38 109.8(4) . . ?
N6 C30 C31 109.7(3) . . ?
C38 C30 C31 109.8(4) . . ?
N6 C30 C37 109.7(3) . . ?
C38 C30 C37 109.0(4) . . ?
C31 C30 C37 109.0(4) . . ?
C30 C31 C32 109.4(4) . . ?
C30 C31 H31A 109.8 . . ?
C32 C31 H31A 109.8 . . ?
C30 C31 H31B 109.8 . . ?
C32 C31 H31B 109.8 . . ?
H31A C31 H31B 108.2 . . ?
C33 C32 C39 109.3(5) . . ?
C33 C32 C31 109.2(5) . . ?
C39 C32 C31 109.7(5) . . ?
C33 C32 H32 109.5 . . ?
C39 C32 H32 109.5 . . ?
C31 C32 H32 109.5 . . ?
C34 C33 C32 110.2(4) . . ?
C34 C33 H33A 109.6 . . ?
C32 C33 H33A 109.6 . . ?
C34 C33 H33B 109.6 . . ?
C32 C33 H33B 109.6 . . ?
H33A C33 H33B 108.1 . . ?
C33 C34 C35 110.0(5) . . ?
C33 C34 C38 109.1(5) . . ?
C35 C34 C38 109.4(5) . . ?
C33 C34 H34 109.4 . . ?
C35 C34 H34 109.4 . . ?
C38 C34 H34 109.4 . . ?
C36 C35 C34 109.1(5) . . ?
C36 C35 H35A 109.9 . . ?
C34 C35 H35A 109.9 . . ?
C36 C35 H35B 109.9 . . ?
C34 C35 H35B 109.9 . . ?
H35A C35 H35B 108.3 . . ?
C35 C36 C39 110.1(5) . . ?
C35 C36 C37 110.2(5) . . ?
C39 C36 C37 109.3(5) . . ?
C35 C36 H36 109.1 . . ?
C39 C36 H36 109.1 . . ?
C37 C36 H36 109.1 . . ?
C30 C37 C36 109.1(4) . . ?
C30 C37 H37A 109.9 . . ?
C36 C37 H37A 109.9 . . ?
C30 C37 H37B 109.9 . . ?
C36 C37 H37B 109.9 . . ?
H37A C37 H37B 108.3 . . ?
C30 C38 C34 109.7(4) . . ?
C30 C38 H38A 109.7 . . ?
C34 C38 H38A 109.7 . . ?
C30 C38 H38B 109.7 . . ?
C34 C38 H38B 109.7 . . ?
H38A C38 H38B 108.2 . . ?
C32 C39 C36 108.9(5) . . ?
C32 C39 H39A 109.9 . . ?
C36 C39 H39A 109.9 . . ?
C32 C39 H39B 109.9 . . ?
C36 C39 H39B 109.9 . . ?
H39A C39 H39B 108.3 . . ?
C45 C40 C41 115.6(4) . . ?
C45 C40 B1 117.4(3) . . ?
C41 C40 B1 126.0(4) . . ?
C42 C41 C40 121.4(4) . . ?
C42 C41 H41 119.3 . . ?
C40 C41 H41 119.3 . . ?
C43 C42 C41 120.5(4) . . ?
C43 C42 H42 119.7 . . ?
C41 C42 H42 119.7 . . ?
C42 C43 C44 119.5(4) . . ?
C42 C43 H43 120.3 . . ?
C44 C43 H43 120.3 . . ?
C45 C44 C43 119.3(5) . . ?
C45 C44 H44 120.3 . . ?
C43 C44 H44 120.3 . . ?
C44 C45 C40 123.6(4) . . ?
C44 C45 H45 118.2 . . ?
C40 C45 H45 118.2 . . ?
C57 O1 C46 112.7(5) . . ?
C57 O1 K1 102.7(3) . . ?
C46 O1 K1 110.8(4) . . ?
O1 C46 C47 108.9(5) . . ?
O1 C46 H46A 109.9 . . ?
C47 C46 H46A 109.9 . . ?
O1 C46 H46B 109.9 . . ?
C47 C46 H46B 109.9 . . ?
H46A C46 H46B 108.3 . . ?
O2D C47 C46 107(2) . . ?
O2 C47 C46 106.4(8) . . ?
O2 C47 H47A 110.5 . . ?
C46 C47 H47A 110.5 . . ?
O2 C47 H47B 110.5 . . ?
C46 C47 H47B 110.5 . . ?
H47A C47 H47B 108.6 . . ?
C47 O2D C48D 111(3) . . ?
C47 O2D K1 111(3) . . ?
C48D O2D K1 121(2) . . ?
O2D C48D C49D 104(3) . . ?
O2D C48D H48C 110.9 . . ?
C49D C48D H48C 110.9 . . ?
O2D C48D H48D 110.9 . . ?
C49D C48D H48D 110.9 . . ?
H48C C48D H48D 108.9 . . ?
O3D C49D C48D 111(3) . . ?
O3D C49D H49C 109.5 . . ?
C48D C49D H49C 109.5 . . ?
O3D C49D H49D 109.5 . . ?
C48D C49D H49D 109.5 . . ?
H49C C49D H49D 108.1 . . ?
C49D O3D C50D 113(2) . . ?
C49D O3D K1 111.8(16) . . ?
C50D O3D K1 119.1(16) . . ?
O3D C50D C51D 109(3) . . ?
O3D C50D H50C 109.9 . . ?
C51D C50D H50C 109.9 . . ?
O3D C50D H50D 109.9 . . ?
C51D C50D H50D 109.9 . . ?
H50C C50D H50D 108.3 . . ?
O4 C51D C50D 101(2) . . ?
O4 C51D H51C 111.5 . . ?
C50D C51D H51C 111.5 . . ?
O4 C51D H51D 111.5 . . ?
C50D C51D H51D 111.5 . . ?
H51C C51D H51D 109.3 . . ?
C47 O2 C48 113.2(9) . . ?
C47 O2 K1 119.7(7) . . ?
C48 O2 K1 118.8(6) . . ?
O2 C48 C49 108.6(13) . . ?
O2 C48 H48A 110.0 . . ?
C49 C48 H48A 110.0 . . ?
O2 C48 H48B 110.0 . . ?
C49 C48 H48B 110.0 . . ?
H48A C48 H48B 108.3 . . ?
O3 C49 C48 112.3(9) . . ?
O3 C49 H49A 109.1 . . ?
C48 C49 H49A 109.1 . . ?
O3 C49 H49B 109.1 . . ?
C48 C49 H49B 109.1 . . ?
H49A C49 H49B 107.9 . . ?
C50 O3 C49 114.1(7) . . ?
C50 O3 K1 115.0(5) . . ?
C49 O3 K1 110.1(4) . . ?
O3 C50 C51 108.6(8) . . ?
O3 C50 H50A 110.0 . . ?
C51 C50 H50A 110.0 . . ?
O3 C50 H50B 110.0 . . ?
C51 C50 H50B 110.0 . . ?
H50A C50 H50B 108.4 . . ?
O4 C51 C50 109.4(7) . . ?
O4 C51 H51A 109.8 . . ?
C50 C51 H51A 109.8 . . ?
O4 C51 H51B 109.8 . . ?
C50 C51 H51B 109.8 . . ?
H51A C51 H51B 108.2 . . ?
C52 O4 C51D 107.9(15) . . ?
C52 O4 C51 113.2(6) . . ?
C52 O4 K1 119.3(4) . . ?
C51D O4 K1 123(2) . . ?
C51 O4 K1 116.2(5) . . ?
O4 C52 C53 107.7(5) . . ?
O4 C52 H52A 110.2 . . ?
C53 C52 H52A 110.2 . . ?
O4 C52 H52B 110.2 . . ?
C53 C52 H52B 110.2 . . ?
H52A C52 H52B 108.5 . . ?
O5 C53 C52 109.8(5) . . ?
O5 C53 H53A 109.7 . . ?
C52 C53 H53A 109.7 . . ?
O5 C53 H53B 109.7 . . ?
C52 C53 H53B 109.7 . . ?
H53A C53 H53B 108.2 . . ?
C53 O5 C54 113.9(5) . . ?
C53 O5 K1 112.6(3) . . ?
C54 O5 K1 108.4(4) . . ?
O5 C54 C55 116.3(5) . . ?
O5 C54 H54A 108.2 . . ?
C55 C54 H54A 108.2 . . ?
O5 C54 H54B 108.2 . . ?
C55 C54 H54B 108.2 . . ?
H54A C54 H54B 107.4 . . ?
O6 C55 C54 108.3(5) . . ?
O6 C55 H55A 110.0 . . ?
C54 C55 H55A 110.0 . . ?
O6 C55 H55B 110.0 . . ?
C54 C55 H55B 110.0 . . ?
H55A C55 H55B 108.4 . . ?
C55 O6 C56 114.7(5) . . ?
C55 O6 K1 124.2(4) . . ?
C56 O6 K1 118.3(4) . . ?
O6 C56 C57 109.2(4) . . ?
O6 C56 H56A 109.8 . . ?
C57 C56 H56A 109.8 . . ?
O6 C56 H56B 109.8 . . ?
C57 C56 H56B 109.8 . . ?
H56A C56 H56B 108.3 . . ?
O1 C57 C56 108.9(5) . . ?
O1 C57 K1 53.8(3) . . ?
C56 C57 K1 84.6(3) . . ?
O1 C57 H57A 109.9 . . ?
C56 C57 H57A 109.9 . . ?
K1 C57 H57A 74.8 . . ?
O1 C57 H57B 109.9 . . ?
C56 C57 H57B 109.9 . . ?
K1 C57 H57B 162.1 . . ?
H57A C57 H57B 108.3 . . ?
C2S C1S C6S 120.0 . . ?
C2S C1S H1S 120.0 . . ?
C6S C1S H1S 120.0 . . ?
C3S C2S C1S 120.0 . . ?
C3S C2S H2S 120.0 . . ?
C1S C2S H2S 120.0 . . ?
C2S C3S C4S 120.0 . . ?
C2S C3S H3S 120.0 . . ?
C4S C3S H3S 120.0 . . ?
C5S C4S C3S 120.0 . . ?
C5S C4S H4S 120.0 . . ?
C3S C4S H4S 120.0 . . ?
C4S C5S C6S 120.0 . . ?
C4S C5S H5S 120.0 . . ?
C6S C5S H5S 120.0 . . ?
C5S C6S C1S 120.0 . . ?
C5S C6S C7S 121.6(8) . . ?
C1S C6S C7S 117.9(8) . . ?
C6S C7S H7SA 109.5 . . ?
C6S C7S H7SB 109.5 . . ?
H7SA C7S H7SB 109.5 . . ?
C6S C7S H7SC 109.5 . . ?
H7SA C7S H7SC 109.5 . . ?
H7SB C7S H7SC 109.5 . . ?
C2D C1D C6D 120.0 . . ?
C2D C1D H1D 120.0 . . ?
C6D C1D H1D 120.0 . . ?
C1D C2D C3D 120.0 . . ?
C1D C2D H2D 120.0 . . ?
C3D C2D H2D 120.0 . . ?
C4D C3D C2D 120.0 . . ?
C4D C3D H3D 120.0 . . ?
C2D C3D H3D 120.0 . . ?
C3D C4D C5D 120.0 . . ?
C3D C4D H4D 120.0 . . ?
C5D C4D H4D 120.0 . . ?
C6D C5D C4D 120.0 . . ?
C6D C5D H5D 120.0 . . ?
C4D C5D H5D 120.0 . . ?
C5D C6D C1D 120.0 . . ?
C5D C6D C7D 120.4(9) . . ?
C1D C6D C7D 119.6(9) . . ?
C6D C7D H7DA 109.5 . . ?
C6D C7D H7DB 109.5 . . ?
H7DA C7D H7DB 109.5 . . ?
C6D C7D H7DC 109.5 . . ?
H7DA C7D H7DC 109.5 . . ?
H7DB C7D H7DC 109.5 . . ?

loop_
_geom_torsion_atom_site_label_1
_geom_torsion_atom_site_label_2
_geom_torsion_atom_site_label_3
_geom_torsion_atom_site_label_4
_geom_torsion
_geom_torsion_site_symmetry_1
_geom_torsion_site_symmetry_2
_geom_torsion_site_symmetry_3
_geom_torsion_site_symmetry_4
_geom_torsion_publ_flag
C27 N5 B1 N3 62.6(5) . . . . ?
C28 N5 B1 N3 -107.6(5) . . . . ?
C27 N5 B1 N1 -54.2(5) . . . . ?
C28 N5 B1 N1 135.6(4) . . . . ?
C27 N5 B1 C40 -174.0(4) . . . . ?
C28 N5 B1 C40 15.8(6) . . . . ?
C14 N3 B1 N5 -66.7(5) . . . . ?
C15 N3 B1 N5 106.3(4) . . . . ?
C14 N3 B1 N1 50.0(5) . . . . ?
C15 N3 B1 N1 -137.0(4) . . . . ?
C14 N3 B1 C40 165.5(4) . . . . ?
C15 N3 B1 C40 -21.5(6) . . . . ?
C1 N1 B1 N5 64.1(5) . . . . ?
C2 N1 B1 N5 -117.5(4) . . . . ?
C1 N1 B1 N3 -50.4(5) . . . . ?
C2 N1 B1 N3 128.1(4) . . . . ?
C1 N1 B1 C40 -169.0(3) . . . . ?
C2 N1 B1 C40 9.5(5) . . . . ?
C2 N1 C1 N2 -2.7(4) . . . . ?
B1 N1 C1 N2 176.0(3) . . . . ?
C2 N1 C1 Fe1 172.6(3) . . . . ?
B1 N1 C1 Fe1 -8.7(5) . . . . ?
C3 N2 C1 N1 2.7(5) . . . . ?
C4 N2 C1 N1 -174.4(4) . . . . ?
C3 N2 C1 Fe1 -170.5(4) . . . . ?
C4 N2 C1 Fe1 12.4(7) . . . . ?
C1 N1 C2 C3 1.8(5) . . . . ?
B1 N1 C2 C3 -176.9(4) . . . . ?
N1 C2 C3 N2 -0.1(5) . . . . ?
C1 N2 C3 C2 -1.7(5) . . . . ?
C4 N2 C3 C2 175.4(4) . . . . ?
C1 N2 C4 C11 169.1(4) . . . . ?
C3 N2 C4 C11 -7.6(6) . . . . ?
C1 N2 C4 C5 -70.4(5) . . . . ?
C3 N2 C4 C5 113.0(5) . . . . ?
C1 N2 C4 C12 49.5(5) . . . . ?
C3 N2 C4 C12 -127.2(4) . . . . ?
N2 C4 C5 C6 179.6(4) . . . . ?
C11 C4 C5 C6 -59.5(5) . . . . ?
C12 C4 C5 C6 59.5(5) . . . . ?
C4 C5 C6 C7 -60.4(6) . . . . ?
C4 C5 C6 C13 60.8(6) . . . . ?
C13 C6 C7 C8 -59.2(5) . . . . ?
C5 C6 C7 C8 61.0(5) . . . . ?
C6 C7 C8 C9 59.3(5) . . . . ?
C6 C7 C8 C12 -61.2(5) . . . . ?
C12 C8 C9 C10 59.4(6) . . . . ?
C7 C8 C9 C10 -59.7(5) . . . . ?
C8 C9 C10 C13 60.5(5) . . . . ?
C8 C9 C10 C11 -59.9(6) . . . . ?
N2 C4 C11 C10 179.5(4) . . . . ?
C5 C4 C11 C10 58.9(5) . . . . ?
C12 C4 C11 C10 -60.3(5) . . . . ?
C9 C10 C11 C4 61.4(6) . . . . ?
C13 C10 C11 C4 -59.3(6) . . . . ?
C9 C8 C12 C4 -59.0(5) . . . . ?
C7 C8 C12 C4 60.8(5) . . . . ?
N2 C4 C12 C8 179.1(4) . . . . ?
C11 C4 C12 C8 58.8(5) . . . . ?
C5 C4 C12 C8 -60.7(5) . . . . ?
C7 C6 C13 C10 59.4(5) . . . . ?
C5 C6 C13 C10 -61.2(6) . . . . ?
C9 C10 C13 C6 -59.7(5) . . . . ?
C11 C10 C13 C6 60.5(6) . . . . ?
C16 N4 C14 N3 -3.1(5) . . . . ?
C17 N4 C14 N3 175.7(4) . . . . ?
C16 N4 C14 Fe1 163.1(4) . . . . ?
C17 N4 C14 Fe1 -18.2(7) . . . . ?
C15 N3 C14 N4 4.0(5) . . . . ?
B1 N3 C14 N4 178.1(3) . . . . ?
C15 N3 C14 Fe1 -166.3(3) . . . . ?
B1 N3 C14 Fe1 7.9(5) . . . . ?
C14 N3 C15 C16 -3.5(5) . . . . ?
B1 N3 C15 C16 -177.2(4) . . . . ?
N3 C15 C16 N4 1.5(5) . . . . ?
C14 N4 C16 C15 1.0(5) . . . . ?
C17 N4 C16 C15 -177.6(4) . . . . ?
C14 N4 C17 C18 69.8(5) . . . . ?
C16 N4 C17 C18 -111.6(5) . . . . ?
C14 N4 C17 C24 -170.5(4) . . . . ?
C16 N4 C17 C24 8.0(6) . . . . ?
C14 N4 C17 C25 -50.7(5) . . . . ?
C16 N4 C17 C25 127.8(4) . . . . ?
N4 C17 C18 C19 -178.9(4) . . . . ?
C24 C17 C18 C19 60.1(5) . . . . ?
C25 C17 C18 C19 -59.0(5) . . . . ?
C17 C18 C19 C26 -60.8(6) . . . . ?
C17 C18 C19 C20 59.5(5) . . . . ?
C26 C19 C20 C21 59.0(5) . . . . ?
C18 C19 C20 C21 -61.5(5) . . . . ?
C26 C19 C20 K1 -147.4(3) . . . . ?
C18 C19 C20 K1 92.1(4) . . . . ?
C19 C20 C21 C22 -59.0(5) . . . . ?
K1 C20 C21 C22 147.1(3) . . . . ?
C19 C20 C21 C25 61.5(5) . . . . ?
K1 C20 C21 C25 -92.4(4) . . . . ?
C20 C21 C22 C23 59.5(5) . . . . ?
C25 C21 C22 C23 -59.8(6) . . . . ?
C21 C22 C23 C26 -60.3(5) . . . . ?
C21 C22 C23 C24 58.9(6) . . . . ?
N4 C17 C24 C23 178.9(4) . . . . ?
C18 C17 C24 C23 -60.9(5) . . . . ?
C25 C17 C24 C23 58.9(5) . . . . ?
C22 C23 C24 C17 -59.3(6) . . . . ?
C26 C23 C24 C17 61.0(6) . . . . ?
C20 C21 C25 C17 -59.9(5) . . . . ?
C22 C21 C25 C17 60.2(5) . . . . ?
N4 C17 C25 C21 179.6(4) . . . . ?
C18 C17 C25 C21 59.4(5) . . . . ?
C24 C17 C25 C21 -59.4(5) . . . . ?
C20 C19 C26 C23 -59.0(6) . . . . ?
C18 C19 C26 C23 60.9(6) . . . . ?
C22 C23 C26 C19 60.2(6) . . . . ?
C24 C23 C26 C19 -60.2(6) . . . . ?
C29 N6 C27 N5 0.8(5) . . . . ?
C30 N6 C27 N5 -179.5(4) . . . . ?
C29 N6 C27 Fe1 -165.9(4) . . . . ?
C30 N6 C27 Fe1 13.8(7) . . . . ?
C28 N5 C27 N6 -1.8(5) . . . . ?
B1 N5 C27 N6 -173.7(3) . . . . ?
C28 N5 C27 Fe1 168.6(3) . . . . ?
B1 N5 C27 Fe1 -3.3(5) . . . . ?
C27 N5 C28 C29 2.2(5) . . . . ?
B1 N5 C28 C29 173.2(4) . . . . ?
N5 C28 C29 N6 -1.6(5) . . . . ?
C27 N6 C29 C28 0.5(5) . . . . ?
C30 N6 C29 C28 -179.2(4) . . . . ?
C27 N6 C30 C38 -64.4(5) . . . . ?
C29 N6 C30 C38 115.3(5) . . . . ?
C27 N6 C30 C31 56.3(5) . . . . ?
C29 N6 C30 C31 -124.0(5) . . . . ?
C27 N6 C30 C37 175.9(4) . . . . ?
C29 N6 C30 C37 -4.4(6) . . . . ?
N6 C30 C31 C32 -179.8(4) . . . . ?
C38 C30 C31 C32 -59.1(5) . . . . ?
C37 C30 C31 C32 60.1(5) . . . . ?
C30 C31 C32 C33 59.3(6) . . . . ?
C30 C31 C32 C39 -60.6(6) . . . . ?
C39 C32 C33 C34 59.5(5) . . . . ?
C31 C32 C33 C34 -60.6(6) . . . . ?
C32 C33 C34 C35 -59.5(5) . . . . ?
C32 C33 C34 C38 60.6(5) . . . . ?
C33 C34 C35 C36 59.5(6) . . . . ?
C38 C34 C35 C36 -60.3(7) . . . . ?
C34 C35 C36 C39 -60.2(6) . . . . ?
C34 C35 C36 C37 60.5(7) . . . . ?
N6 C30 C37 C36 179.5(4) . . . . ?
C38 C30 C37 C36 59.3(6) . . . . ?
C31 C30 C37 C36 -60.4(5) . . . . ?
C35 C36 C37 C30 -60.2(6) . . . . ?
C39 C36 C37 C30 61.0(6) . . . . ?
N6 C30 C38 C34 179.9(4) . . . . ?
C31 C30 C38 C34 59.3(5) . . . . ?
C37 C30 C38 C34 -59.9(5) . . . . ?
C33 C34 C38 C30 -59.8(5) . . . . ?
C35 C34 C38 C30 60.6(6) . . . . ?
C33 C32 C39 C36 -59.3(6) . . . . ?
C31 C32 C39 C36 60.5(6) . . . . ?
C35 C36 C39 C32 60.4(6) . . . . ?
C37 C36 C39 C32 -60.8(6) . . . . ?
N5 B1 C40 C45 -166.6(4) . . . . ?
N3 B1 C40 C45 -45.8(5) . . . . ?
N1 B1 C40 C45 71.9(4) . . . . ?
N5 B1 C40 C41 25.2(6) . . . . ?
N3 B1 C40 C41 146.0(4) . . . . ?
N1 B1 C40 C41 -96.3(5) . . . . ?
C45 C40 C41 C42 3.2(6) . . . . ?
B1 C40 C41 C42 171.6(4) . . . . ?
C40 C41 C42 C43 -2.3(7) . . . . ?
C41 C42 C43 C44 0.7(7) . . . . ?
C42 C43 C44 C45 -0.3(7) . . . . ?
C43 C44 C45 C40 1.4(7) . . . . ?
C41 C40 C45 C44 -2.8(6) . . . . ?
B1 C40 C45 C44 -172.3(4) . . . . ?
C57 O1 C46 C47 -174.0(5) . . . . ?
K1 O1 C46 C47 -59.5(6) . . . . ?
O1 C46 C47 O2D 75(2) . . . . ?
O1 C46 C47 O2 65.7(8) . . . . ?
C46 C47 O2D C48D 173(3) . . . . ?
C46 C47 O2D K1 -49(2) . . . . ?
C47 O2D C48D C49D 86(4) . . . . ?
K1 O2D C48D C49D -48(6) . . . . ?
O2D C48D C49D O3D 68(5) . . . . ?
C48D C49D O3D C50D 167(3) . . . . ?
C48D C49D O3D K1 -56(3) . . . . ?
C49D O3D C50D C51D 174(3) . . . . ?
K1 O3D C50D C51D 40(3) . . . . ?
O3D C50D C51D O4 -61(4) . . . . ?
C46 C47 O2 C48 172.0(10) . . . . ?
C46 C47 O2 K1 -40.1(9) . . . . ?
C47 O2 C48 C49 -178.3(10) . . . . ?
K1 O2 C48 C49 33.4(16) . . . . ?
O2 C48 C49 O3 -61.2(16) . . . . ?
C48 C49 O3 C50 -74.4(12) . . . . ?
C48 C49 O3 K1 56.6(12) . . . . ?
C49 O3 C50 C51 -173.6(7) . . . . ?
K1 O3 C50 C51 57.9(9) . . . . ?
O3 C50 C51 O4 -63.5(12) . . . . ?
C50D C51D O4 C52 -151(2) . . . . ?
C50D C51D O4 K1 63(4) . . . . ?
C50 C51 O4 C52 -178.2(8) . . . . ?
C50 C51 O4 K1 38.2(12) . . . . ?
C51D O4 C52 C53 -180(2) . . . . ?
C51 O4 C52 C53 -175.2(8) . . . . ?
K1 O4 C52 C53 -32.9(6) . . . . ?
O4 C52 C53 O5 62.8(7) . . . . ?
C52 C53 O5 C54 174.0(6) . . . . ?
C52 C53 O5 K1 -62.1(6) . . . . ?
C53 O5 C54 C55 75.5(8) . . . . ?
K1 O5 C54 C55 -50.7(6) . . . . ?
O5 C54 C55 O6 53.9(8) . . . . ?
C54 C55 O6 C56 171.3(5) . . . . ?
C54 C55 O6 K1 -28.1(6) . . . . ?
C55 O6 C56 C57 -174.7(5) . . . . ?
K1 O6 C56 C57 23.5(6) . . . . ?
C46 O1 C57 C56 -172.6(5) . . . . ?
K1 O1 C57 C56 68.1(4) . . . . ?
C46 O1 C57 K1 119.3(5) . . . . ?
O6 C56 C57 O1 -65.0(6) . . . . ?
O6 C56 C57 K1 -16.2(4) . . . . ?
C6S C1S C2S C3S 0.0 . . . . ?
C1S C2S C3S C4S 0.0 . . . . ?
C2S C3S C4S C5S 0.0 . . . . ?
C3S C4S C5S C6S 0.0 . . . . ?
C4S C5S C6S C1S 0.0 . . . . ?
C4S C5S C6S C7S -172.0(13) . . . . ?
C2S C1S C6S C5S 0.0 . . . . ?
C2S C1S C6S C7S 172.3(13) . . . . ?
C6D C1D C2D C3D 0.0 . . . . ?
C1D C2D C3D C4D 0.0 . . . . ?
C2D C3D C4D C5D 0.0 . . . . ?
C3D C4D C5D C6D 0.0 . . . . ?
C4D C5D C6D C1D 0.0 . . . . ?
C4D C5D C6D C7D 179.3(18) . . . . ?
C2D C1D C6D C5D 0.0 . . . . ?
C2D C1D C6D C7D -179.3(18) . . . . ?

_refine_diff_density_max         1.375
_refine_diff_density_min         -0.398
_refine_diff_density_rms         0.068

_shelx_res_file                  
;
TITL 25062 in Pna2(1)
    25062.res
    created by SHELXL-2019/3 at 16:39:58 on 21-Mar-2025
CELL 0.71073  21.6676  19.8700  14.4839  90.0000  90.0000  90.0000
ZERR    4.00   0.0011   0.0011   0.0008   0.0000   0.0000   0.0000
LATT -1
SYMM -X, -Y, 1/2+Z
SYMM 1/2+X, 1/2-Y, Z
SYMM 1/2-X, 1/2+Y, 1/2+Z
SFAC C H B FE K N O P
UNIT 256 356 4 4 4 24 24 4

TEMP -120.140
SIZE 0.116 0.146 0.148
L.S. 8
REM LIST 6
LIST 4

ACTA

BOND $H
CONF
WPDB -1
HTAB

FMAP 2
PLAN 10
BUMP
RIGU

TWIN

WGHT    0.078700    3.346600
BASF   0.46662
FVAR       0.09941   0.56869   0.79144
FE1   4    0.681771    0.150898    0.491738    11.00000    0.02393    0.01872 =
         0.02950   -0.00005   -0.00142   -0.00270
K1    5    0.792972    0.395787    0.466532    11.00000    0.03140    0.02864 =
         0.03921    0.00056   -0.00317    0.00076
P1    8    0.745469    0.243403    0.513459    11.00000    0.03043    0.02417 =
         0.05523   -0.00182   -0.00193   -0.00584
AFIX   3
H1P   2    0.745520    0.243596    0.598403    11.00000   -1.50000
AFIX   0
N1    6    0.582586    0.065352    0.564515    11.00000    0.02657    0.01626 =
         0.03006    0.00154   -0.00433   -0.00243
N2    6    0.584996    0.146356    0.665060    11.00000    0.02850    0.02477 =
         0.02682   -0.00107   -0.00279   -0.00093
N3    6    0.587442    0.072009    0.388260    11.00000    0.02546    0.02129 =
         0.02706    0.00102   -0.00189   -0.00160
N4    6    0.600967    0.158221    0.299505    11.00000    0.02561    0.02625 =
         0.02755    0.00268    0.00084   -0.00543
N5    6    0.663545    0.000752    0.472006    11.00000    0.02487    0.01830 =
         0.03474   -0.00220   -0.00078   -0.00064
N6    6    0.763024    0.009905    0.467542    11.00000    0.02621    0.02039 =
         0.03271   -0.00156    0.00117    0.00194
B1    3    0.594615    0.024055    0.473353    11.00000    0.02829    0.02013 =
         0.03161    0.00173   -0.00164   -0.00092
C1    1    0.610756    0.125117    0.584008    11.00000    0.02516    0.02302 =
         0.02731   -0.00047   -0.00595    0.00001
C2    1    0.542270    0.049017    0.635052    11.00000    0.02688    0.02300 =
         0.03248    0.00299   -0.00278   -0.00174
AFIX  43
H2    2    0.517937    0.009332    0.638653    11.00000   -1.20000
AFIX   0
C3    1    0.543433    0.099010    0.697725    11.00000    0.03293    0.02944 =
         0.02610    0.00131    0.00204   -0.00008
AFIX  43
H3    2    0.520323    0.101370    0.753370    11.00000   -1.20000
AFIX   0
C4    1    0.597851    0.212744    0.708705    11.00000    0.03024    0.02589 =
         0.02947   -0.00205   -0.00354   -0.00143
C5    1    0.663641    0.213742    0.746145    11.00000    0.03919    0.02621 =
         0.04398   -0.00211   -0.01179    0.00025
AFIX  23
H5A   2    0.693230    0.205522    0.695299    11.00000   -1.20000
H5AB  2    0.668831    0.177667    0.792647    11.00000   -1.20000
AFIX   0
C6    1    0.676764    0.282879    0.790737    11.00000    0.03725    0.04139 =
         0.05418   -0.01339   -0.01610   -0.00709
AFIX  13
H6    2    0.719908    0.283346    0.815246    11.00000   -1.20000
AFIX   0
C7    1    0.669870    0.337692    0.719528    11.00000    0.04107    0.02957 =
         0.05524   -0.01701    0.00194   -0.01034
AFIX  23
H7A   2    0.699180    0.329986    0.668170    11.00000   -1.20000
H7AB  2    0.679371    0.381900    0.747668    11.00000   -1.20000
AFIX   0
C8    1    0.602916    0.337673    0.682214    11.00000    0.04759    0.02570 =
         0.04868   -0.00441   -0.00554   -0.00201
AFIX  13
H8    2    0.598081    0.374314    0.635440    11.00000   -1.20000
AFIX   0
C9    1    0.558112    0.349380    0.761834    11.00000    0.04268    0.03368 =
         0.06707   -0.02068    0.00151   -0.00138
AFIX  23
H9A   2    0.566469    0.393554    0.790874    11.00000   -1.20000
H9AB  2    0.515178    0.349565    0.738455    11.00000   -1.20000
AFIX   0
C10   1    0.566101    0.293424    0.832713    11.00000    0.05648    0.04455 =
         0.04556   -0.02304    0.01445   -0.01202
AFIX  13
H10   2    0.536520    0.300663    0.884769    11.00000   -1.20000
AFIX   0
C11   1    0.552643    0.225247    0.786981    11.00000    0.04412    0.03814 =
         0.03700   -0.01228    0.00691   -0.01229
AFIX  23
H11A  2    0.556271    0.188874    0.833377    11.00000   -1.20000
H11B  2    0.509945    0.224956    0.762653    11.00000   -1.20000
AFIX   0
C12   1    0.590593    0.269157    0.636460    11.00000    0.03854    0.02535 =
         0.03375   -0.00247   -0.00344    0.00146
AFIX  23
H12A  2    0.620109    0.261988    0.585221    11.00000   -1.20000
H12B  2    0.548287    0.268318    0.610671    11.00000   -1.20000
AFIX   0
C13   1    0.631802    0.293659    0.870129    11.00000    0.07530    0.04136 =
         0.03900   -0.00925   -0.00691   -0.01789
AFIX  23
H13A  2    0.640481    0.337201    0.900710    11.00000   -1.20000
H13B  2    0.636737    0.257361    0.916367    11.00000   -1.20000
AFIX   0
C14   1    0.616903    0.133202    0.383571    11.00000    0.02624    0.02088 =
         0.02879    0.00140    0.00020   -0.00253
C15   1    0.557791    0.058996    0.305314    11.00000    0.02879    0.02661 =
         0.03022   -0.00142    0.00152   -0.00564
AFIX  43
H15   2    0.536055    0.018981    0.290105    11.00000   -1.20000
AFIX   0
C16   1    0.565054    0.112242    0.250745    11.00000    0.03455    0.03815 =
         0.02517    0.00016   -0.00201   -0.00342
AFIX  43
H16   2    0.548885    0.117821    0.190261    11.00000   -1.20000
AFIX   0
C17   1    0.619285    0.226558    0.267482    11.00000    0.02989    0.02698 =
         0.02705    0.00621   -0.00137   -0.00447
C18   1    0.688957    0.228003    0.249508    11.00000    0.02658    0.03871 =
         0.03611    0.00771    0.00140   -0.00428
AFIX  23
H18A  2    0.699669    0.194833    0.201088    11.00000   -1.20000
H18B  2    0.711465    0.215811    0.306592    11.00000   -1.20000
AFIX   0
C19   1    0.707896    0.298748    0.218295    11.00000    0.03203    0.04270 =
         0.04934    0.01340    0.00400   -0.01054
AFIX  13
H19   2    0.753485    0.299944    0.207667    11.00000   -1.20000
AFIX   0
C20   1    0.690968    0.349119    0.294057    11.00000    0.04563    0.03691 =
         0.05110    0.01099   -0.01166   -0.01931
AFIX  23
H20A  2    0.712479    0.336981    0.352015    11.00000   -1.20000
H20B  2    0.704509    0.394785    0.275702    11.00000   -1.20000
AFIX   0
C21   1    0.621271    0.348931    0.310077    11.00000    0.04597    0.02556 =
         0.04671    0.00493   -0.00298   -0.00251
AFIX  13
H21   2    0.610644    0.382525    0.358965    11.00000   -1.20000
AFIX   0
C22   1    0.588002    0.367258    0.220491    11.00000    0.04831    0.03691 =
         0.05902    0.01732   -0.01024   -0.00170
AFIX  23
H22A  2    0.542831    0.367237    0.230766    11.00000   -1.20000
H22B  2    0.600420    0.412938    0.200499    11.00000   -1.20000
AFIX   0
C23   1    0.604426    0.316565    0.146375    11.00000    0.05116    0.04422 =
         0.04292    0.02091   -0.01108   -0.00742
AFIX  13
H23   2    0.582262    0.328170    0.087946    11.00000   -1.20000
AFIX   0
C24   1    0.585762    0.244887    0.177560    11.00000    0.03760    0.03931 =
         0.03365    0.00725   -0.00899   -0.01037
AFIX  23
H24A  2    0.540583    0.242934    0.187401    11.00000   -1.20000
H24B  2    0.596615    0.212038    0.128800    11.00000   -1.20000
AFIX   0
C25   1    0.602178    0.278464    0.342106    11.00000    0.03532    0.02860 =
         0.03633    0.00182    0.00286   -0.00301
AFIX  23
H25A  2    0.557134    0.277287    0.353447    11.00000   -1.20000
H25B  2    0.623497    0.267288    0.400584    11.00000   -1.20000
AFIX   0
C26   1    0.674534    0.317190    0.129006    11.00000    0.05320    0.05384 =
         0.04455    0.02348    0.00301   -0.01537
AFIX  23
H26A  2    0.685095    0.284406    0.080020    11.00000   -1.20000
H26B  2    0.687634    0.362458    0.108236    11.00000   -1.20000
AFIX   0
C27   1    0.710379    0.046237    0.482043    11.00000    0.02723    0.02310 =
         0.03178    0.00099   -0.00025   -0.00007
C28   1    0.687369   -0.061477    0.449066    11.00000    0.03062    0.01695 =
         0.03903   -0.00549    0.00099   -0.00189
AFIX  43
H28   2    0.664113   -0.100948    0.436435    11.00000   -1.20000
AFIX   0
C29   1    0.748524   -0.056512    0.447743    11.00000    0.03514    0.02096 =
         0.04062   -0.00657    0.00242    0.00172
AFIX  43
H29   2    0.776947   -0.091811    0.435535    11.00000   -1.20000
AFIX   0
C30   1    0.826781    0.037377    0.471813    11.00000    0.02414    0.02442 =
         0.03846    0.00037    0.00139    0.00240
C31   1    0.837724    0.070335    0.566299    11.00000    0.03074    0.05294 =
         0.03898   -0.00853   -0.00282   -0.00482
AFIX  23
H31A  2    0.832092    0.036593    0.615880    11.00000   -1.20000
H31B  2    0.807467    0.106986    0.576050    11.00000   -1.20000
AFIX   0
C32   1    0.903691    0.098908    0.570065    11.00000    0.03616    0.05919 =
         0.06017   -0.01155   -0.00538   -0.00913
AFIX  13
H32   2    0.910693    0.120955    0.631240    11.00000   -1.20000
AFIX   0
C33   1    0.911761    0.150431    0.493524    11.00000    0.03050    0.03803 =
         0.09269   -0.00542   -0.00020   -0.00190
AFIX  23
H33A  2    0.881694    0.187451    0.501870    11.00000   -1.20000
H33B  2    0.953810    0.169798    0.496522    11.00000   -1.20000
AFIX   0
C34   1    0.901917    0.117625    0.400238    11.00000    0.04094    0.04211 =
         0.06896    0.01667    0.01129   -0.00494
AFIX  13
H34   2    0.907549    0.151930    0.350429    11.00000   -1.20000
AFIX   0
C35   1    0.948157    0.060726    0.386712    11.00000    0.04113    0.05686 =
         0.08050   -0.00234    0.02454   -0.00706
AFIX  23
H35A  2    0.941656    0.039326    0.325758    11.00000   -1.20000
H35B  2    0.990718    0.078793    0.388668    11.00000   -1.20000
AFIX   0
C36   1    0.939535    0.009490    0.462256    11.00000    0.02521    0.03623 =
         0.09007    0.00526    0.00836    0.00616
AFIX  13
H36   2    0.969986   -0.027784    0.453486    11.00000   -1.20000
AFIX   0
C37   1    0.873617   -0.019842    0.458582    11.00000    0.02726    0.02542 =
         0.07175    0.00518    0.00573    0.00416
AFIX  23
H37A  2    0.866664   -0.042067    0.398298    11.00000   -1.20000
H37B  2    0.868356   -0.053882    0.507869    11.00000   -1.20000
AFIX   0
C38   1    0.835835    0.089132    0.395674    11.00000    0.03973    0.03083 =
         0.04508    0.00677    0.00456   -0.00191
AFIX  23
H38A  2    0.805603    0.126095    0.403104    11.00000   -1.20000
H38B  2    0.828833    0.067846    0.334768    11.00000   -1.20000
AFIX   0
C39   1    0.950294    0.042158    0.556922    11.00000    0.02789    0.06369 =
         0.08877    0.01703   -0.01087   -0.00751
AFIX  23
H39A  2    0.945231    0.008178    0.606335    11.00000   -1.20000
H39B  2    0.992793    0.060274    0.560404    11.00000   -1.20000
AFIX   0
C40   1    0.541390   -0.034516    0.471313    11.00000    0.03237    0.02418 =
         0.02414   -0.00035   -0.00064   -0.00376
C41   1    0.548341   -0.101250    0.502011    11.00000    0.04265    0.02683 =
         0.02913   -0.00142    0.00320   -0.00337
AFIX  43
H41   2    0.588178   -0.117033    0.518798    11.00000   -1.20000
AFIX   0
C42   1    0.497844   -0.144868    0.508347    11.00000    0.05944    0.02940 =
         0.03729    0.00015    0.00928   -0.01194
AFIX  43
H42   2    0.504002   -0.190179    0.527140    11.00000   -1.20000
AFIX   0
C43   1    0.439165   -0.122594    0.487514    11.00000    0.04865    0.04414 =
         0.03730   -0.00379    0.00300   -0.02318
AFIX  43
H43   2    0.404931   -0.152237    0.492570    11.00000   -1.20000
AFIX   0
C44   1    0.430545   -0.056662    0.459162    11.00000    0.03307    0.04440 =
         0.03675    0.00262   -0.00140   -0.01260
AFIX  43
H44   2    0.390402   -0.040741    0.444372    11.00000   -1.20000
AFIX   0
C45   1    0.480911   -0.014319    0.452622    11.00000    0.03331    0.03005 =
         0.03210    0.00152   -0.00294   -0.00838
AFIX  43
H45   2    0.474052    0.031002    0.434423    11.00000   -1.20000
AFIX   0
mole 2

O1    7    0.875157    0.401039    0.619289    11.00000    0.05335    0.05783 =
         0.05346    0.01280   -0.01219   -0.01156
C46   1    0.842382    0.415739    0.702985    11.00000    0.07415    0.09051 =
         0.04334    0.01104   -0.01621   -0.01609
AFIX  23
H46A  2    0.871559    0.417443    0.755533    11.00000   -1.20000
H46B  2    0.811658    0.379993    0.715417    11.00000   -1.20000
AFIX   0

EADP o2 o2d
EADP o3 o3d
EADP c48 c48d
EADP c49 c49d
EADP c50 c50d
EADP c51 c51d
same c47  O2 > c51
C47   1    0.810947    0.481263    0.692910    11.00000    0.08414    0.08588 =
         0.04676   -0.01368   -0.00508   -0.00703
AFIX  23
H47A  2    0.791417    0.494690    0.751894    11.00000   -1.20000
H47B  2    0.840794    0.516542    0.674584    11.00000   -1.20000
AFIX   0
part 2 -31
O2D   7    0.758908    0.470516    0.634949   -31.00000    0.06983    0.06815 =
         0.04832   -0.00678    0.00348    0.00366
C48D  1    0.720983    0.529433    0.630467   -31.00000    0.13285    0.08808 =
         0.05345   -0.01892    0.01310    0.05105
AFIX  23
H48C  2    0.721433    0.553880    0.690021   -31.00000   -1.20000
H48D  2    0.677846    0.517484    0.615013   -31.00000   -1.20000
AFIX   0
C49D  1    0.749470    0.571347    0.555144   -31.00000    0.08775    0.10100 =
         0.06494    0.00382    0.01849    0.05458
AFIX  23
H49C  2    0.730085    0.616462    0.554487   -31.00000   -1.20000
H49D  2    0.794089    0.577163    0.567501   -31.00000   -1.20000
AFIX   0
O3D   7    0.741361    0.540430    0.468682   -31.00000    0.05713    0.05163 =
         0.06063    0.01234    0.00994    0.02012
C50D  1    0.755182    0.584385    0.393364   -31.00000    0.07821    0.04720 =
         0.08064    0.00806   -0.00153    0.01531
AFIX  23
H50C  2    0.797061    0.603509    0.401017   -31.00000   -1.20000
H50D  2    0.725199    0.621963    0.391775   -31.00000   -1.20000
AFIX   0
C51D  1    0.751743    0.544989    0.305154   -31.00000    0.06979    0.04763 =
         0.06202    0.02551   -0.00886    0.00019
AFIX  23
H51C  2    0.710753    0.523769    0.297131   -31.00000   -1.20000
H51D  2    0.760904    0.573584    0.250884   -31.00000   -1.20000
AFIX   0
part 1 31
O2    7    0.765447    0.472477    0.623201    31.00000    0.06983    0.06815 =
         0.04832   -0.00678    0.00348    0.00366

C48   1    0.725293    0.528858    0.613892    31.00000    0.13285    0.08808 =
         0.05345   -0.01892    0.01310    0.05105
AFIX  23
H48A  2    0.749288    0.569266    0.596272    31.00000   -1.20000
H48B  2    0.704427    0.538039    0.673380    31.00000   -1.20000
AFIX   0
C49   1    0.678282    0.513342    0.540857    31.00000    0.08775    0.10100 =
         0.06494    0.00382    0.01849    0.05458
AFIX  23
H49A  2    0.654444    0.473072    0.559517    31.00000   -1.20000
H49B  2    0.649128    0.551528    0.535807    31.00000   -1.20000
AFIX   0
O3    7    0.705581    0.501522    0.453552    31.00000    0.05713    0.05163 =
         0.06063    0.01234    0.00994    0.02012

C50   1    0.726823    0.559665    0.409498    31.00000    0.07821    0.04720 =
         0.08064    0.00806   -0.00153    0.01531
AFIX  23
H50A  2    0.761557    0.579362    0.444738    31.00000   -1.20000
H50B  2    0.693320    0.593453    0.406104    31.00000   -1.20000
AFIX   0
C51   1    0.747829    0.541152    0.313759    31.00000    0.06979    0.04763 =
         0.06202    0.02551   -0.00886    0.00019
AFIX  23
H51A  2    0.713520    0.519612    0.279636    31.00000   -1.20000
H51B  2    0.760281    0.582211    0.279815    31.00000   -1.20000
AFIX   0
part 0

SADI 0.001 O4 C51 O4 C51d o2 c47 o2d c47
O4    7    0.798614    0.496033    0.319658    11.00000    0.05522    0.05664 =
         0.04842    0.01251   -0.00030   -0.00302
C52   1    0.822615    0.477452    0.232183    11.00000    0.05253    0.09502 =
         0.03903    0.01832    0.00227   -0.02111
AFIX  23
H52A  2    0.840191    0.517288    0.200654    11.00000   -1.20000
H52B  2    0.789433    0.458611    0.192943    11.00000   -1.20000
AFIX   0
C53   1    0.872029    0.425517    0.248017    11.00000    0.05453    0.06723 =
         0.06573   -0.01209    0.02102   -0.01562
AFIX  23
H53A  2    0.891538    0.413450    0.188468    11.00000   -1.20000
H53B  2    0.904307    0.444192    0.289053    11.00000   -1.20000
AFIX   0
O5    7    0.846563    0.368818    0.287867    11.00000    0.04913    0.05985 =
         0.05926   -0.00763    0.00977   -0.00818
C54   1    0.888491    0.314347    0.297006    11.00000    0.05741    0.06817 =
         0.08748   -0.02794    0.02303   -0.00051
AFIX  23
H54A  2    0.910801    0.309079    0.237797    11.00000   -1.20000
H54B  2    0.864319    0.272715    0.307127    11.00000   -1.20000
AFIX   0
C55   1    0.934996    0.320006    0.372371    11.00000    0.03262    0.03770 =
         0.10776   -0.01282    0.01778   -0.00311
AFIX  23
H55A  2    0.959040    0.277779    0.377106    11.00000   -1.20000
H55B  2    0.963918    0.357349    0.359125    11.00000   -1.20000
AFIX   0
O6    7    0.903888    0.332162    0.454725    11.00000    0.02597    0.04065 =
         0.08340   -0.00098   -0.00736   -0.00009
C56   1    0.941447    0.329059    0.535115    11.00000    0.03427    0.03997 =
         0.11245    0.00799   -0.02683   -0.00310
AFIX  23
H56A  2    0.972544    0.365546    0.533577    11.00000   -1.20000
H56B  2    0.963487    0.285442    0.537227    11.00000   -1.20000
AFIX   0
C57   1    0.901360    0.336486    0.619305    11.00000    0.05007    0.06203 =
         0.08238    0.02883   -0.03173   -0.01682
AFIX  23
H57A  2    0.868380    0.302008    0.618607    11.00000   -1.20000
H57B  2    0.926402    0.330022    0.675784    11.00000   -1.20000
AFIX  66
RIGU c1s > c7d
DELU c1s > c7d
SIMU 0.01 C1s > c7d
mole 3
SADI  c1s c7s c5s c7s c1d c7d c5d c7d
EADP C7s C3d
EADP C1s C1d
eadp c4S c5D
eadp c3S c7D
PART 1 21
C1S   1    0.574428    0.663235    0.455295    21.00000    0.06035    0.08594 =
         0.16627    0.01722   -0.00485    0.00533
AFIX  43
H1S   2    0.550188    0.643972    0.407455    21.00000   -1.20000
AFIX  65
C2S   1    0.563244    0.646036    0.546800    21.00000    0.07384    0.08420 =
         0.15705   -0.00439    0.00219    0.00177
AFIX  43
H2S   2    0.531359    0.615017    0.561500    21.00000   -1.20000
AFIX  65
C3S   1    0.598710    0.674221    0.616798    21.00000    0.08828    0.08996 =
         0.15710   -0.02176    0.01541    0.00315
AFIX  43
H3S   2    0.591066    0.662466    0.679338    21.00000   -1.20000
AFIX  65
C4S   1    0.645363    0.719606    0.595291    21.00000    0.09172    0.09217 =
         0.16730   -0.01861    0.00674   -0.00964
AFIX  43
H4S   2    0.669603    0.738870    0.643132    21.00000   -1.20000
AFIX  65
C5S   1    0.656548    0.736806    0.503786    21.00000    0.08654    0.08278 =
         0.17573   -0.00314    0.00565   -0.00185
AFIX  43
H5S   2    0.688433    0.767825    0.489088    21.00000   -1.20000
AFIX  65
C6S   1    0.621082    0.708622    0.433788    21.00000    0.06594    0.08513 =
         0.16859    0.01462   -0.00153    0.00944
AFIX   0
C7S   1    0.637864    0.719516    0.326633    21.00000    0.08715    0.09764 =
         0.17510    0.03156   -0.00865   -0.00047
AFIX 137
H7SA  2    0.682085    0.728872    0.320545    21.00000   -1.50000
H7SB  2    0.614171    0.757578    0.302235    21.00000   -1.50000
H7SC  2    0.627559    0.678736    0.291840    21.00000   -1.50000
AFIX  66

PART 2 -21
C1D   1    0.582041    0.669868    0.459549   -21.00000    0.06035    0.08594 =
         0.16627    0.01722   -0.00485    0.00533
AFIX  43
H1D   2    0.546588    0.641776    0.457562   -21.00000   -1.20000
AFIX  65
C2D   1    0.604988    0.698003    0.378668   -21.00000    0.07153    0.09742 =
         0.17736    0.02492   -0.00191    0.00467
AFIX  43
H2D   2    0.585217    0.689140    0.321401   -21.00000   -1.20000
AFIX  65
C3D   1    0.656861    0.739105    0.381576   -21.00000    0.08715    0.09764 =
         0.17510    0.03156   -0.00865   -0.00047
AFIX  43
H3D   2    0.672543    0.758334    0.326297   -21.00000   -1.20000
AFIX  65
C4D   1    0.685788    0.752074    0.465366   -21.00000    0.09053    0.09223 =
         0.17260    0.00229    0.00645   -0.00199
AFIX  43
H4D   2    0.721241    0.780165    0.467353   -21.00000   -1.20000
AFIX  65
C5D   1    0.662842    0.723939    0.546248   -21.00000    0.09172    0.09217 =
         0.16730   -0.01861    0.00674   -0.00964
AFIX  43
H5D   2    0.682613    0.732803    0.603514   -21.00000   -1.20000
AFIX  65
C6D   1    0.610969    0.682836    0.543341   -21.00000    0.07438    0.08925 =
         0.16796   -0.00275    0.00606    0.00464
AFIX   0
C7D   1    0.584955    0.649862    0.634850   -21.00000    0.08828    0.08996 =
         0.15710   -0.02176    0.01541    0.00315
AFIX 137
H7DA  2    0.587255    0.682546    0.685404   -21.00000   -1.50000
H7DB  2    0.609611    0.610121    0.650510   -21.00000   -1.50000
H7DC  2    0.541888    0.636496    0.625312   -21.00000   -1.50000
PART 0
AFIX   0
HKLF 4


REM  25062 in Pna2(1)
REM wR2 = 0.1229, GooF = S = 1.070, Restrained GooF = 1.037 for all data
REM R1 = 0.0464 for 10409 Fo > 4sig(Fo) and 0.0490 for all 10990 data
REM 759 parameters refined using 1275 restraints

END

WGHT      0.0787      3.3466

REM No hydrogen bonds found for HTAB generation

REM Highest difference peak  1.375,  deepest hole -0.398,  1-sigma level  0.068
Q1    1   0.6813  0.1525  0.4160  11.00000  0.05    1.38
Q2    1   0.7465  0.2436  0.3911  11.00000  0.05    0.70
Q3    1   0.6817  0.1512  0.5670  11.00000  0.05    0.69
Q4    1   0.7949  0.3979  0.5400  11.00000  0.05    0.44
Q5    1   0.8781  0.4025  0.3113  11.00000  0.05    0.41
Q6    1   0.6321  0.7196  0.4758  11.00000  0.05    0.37
Q7    1   0.5876  0.2582  0.2658  11.00000  0.05    0.36
Q8    1   0.5878  0.6806  0.4832  11.00000  0.05    0.35
Q9    1   0.6414  0.6810  0.6386  11.00000  0.05    0.34
Q10   1   0.7978  0.4035  0.4302  11.00000  0.05    0.34
;
_shelx_res_checksum              57510

_shelx_hkl_file                  
;
   0   0   2  758.17   24.11
   0   0  -2  746.97   23.08
   0   0  -2  768.62   24.22
   0   0   2  739.03   23.04
   0   0  -3    0.27    0.18
   0   0  -3    0.39    0.22
   0   0  -3    0.44    0.23
   0   0   3    0.02    0.17
   0   0   3    0.09    0.20
   0   0   3   -0.14    0.21
   0   0  -4 1000.00   32.72
   0   0  -4  992.91   34.69
   0   0   4  972.87   34.35
   0   0   4  949.97   32.26
   0   0   5    1.21    0.22
   0   0   5    1.69    0.31
   0   0  -5    1.49    0.34
   0   0   5    1.66    0.28
   0   0  -6  689.27   17.53
   0   0   6  672.80   17.50
   0   0   6  645.33   17.82
   0   0  -6  674.46   17.61
   0   0   6  709.24   17.38
   0   0   6  680.81   17.46
   0   0  -6  693.43   17.49
   0   0   6  686.80   17.45
   0   0   7    2.27    0.27
   0   0  -7    2.52    0.40
   0   0  -7    2.13    0.42
   0   0   7    1.34    0.26
   0   0   7    2.84    0.53
   0   0   8  147.89    4.30
   0   0  -8  149.46    4.17
   0   0  -8  142.05    4.26
   0   0   8  151.72    3.96
   0   0   8  144.68    4.06
   0   0   8  144.00    4.06
   0   0   8  149.09    4.14
   0   0  -8  144.38    4.10
   0   0   9   -0.15    0.34
   0   0   9    0.01    0.32
   0   0   9    0.20    0.21
   0   0   9    0.05    0.23
   0   0  -9    0.63    0.34
   0   0   9    0.43    0.30
   0   0  -9    0.17    0.33
   0   0  -9    0.12    0.34
   0   0 -10   95.49    3.00
   0   0  10  101.29    2.97
   0   0 -10   98.69    3.22
   0   0  10  102.43    2.82
   0   0  10   99.72    3.03
   0   0  10   98.84    3.24
   0   0  10   97.36    2.95
   0   0 -10   95.53    3.08
   0   0  11    0.83    0.44
   0   0 -11    1.12    0.44
   0   0  11    1.61    0.31
   0   0 -11    1.01    0.48
   0   0  11    1.02    0.39
   0   0  11    1.29    0.57
   0   0 -11    1.21    0.54
   0   0  12   99.61    3.14
   0   0 -12  105.37    3.51
   0   0 -12   99.15    3.29
   0   0  12  101.36    3.14
   0   0  12  103.19    2.95
   0   0  12  105.28    3.52
   0   0 -12   97.50    3.20
   0   0  12  104.32    3.24
   0   0  13    1.13    0.53
   0   0  13    1.09    0.33
   0   0  13    0.61    0.38
   0   0 -13    0.60    0.55
   0   0 -13    1.06    0.50
   0   0  13   -0.04    0.39
   0   0  13    1.03    0.60
   0   0 -14    8.06    0.86
   0   0  14    8.02    1.16
   0   0  14    5.65    0.82
   0   0  14    4.89    0.62
   0   0  14    6.92    0.76
   0   0  14    7.56    0.62
   0   0 -14    8.67    1.12
   0   0 -15    0.99    0.50
   0   0 -15    0.90    0.63
   0   0 -15    0.72    0.58
   0   0  15   -0.01    0.28
   0   0  15    0.50    0.41
   0   0  15   -0.12    0.48
   0   0  16    5.27    0.78
   0   0 -16    4.35    0.93
   0   0  16    5.60    0.87
   0   0  16    5.27    0.55
   0   0 -16    4.92    0.97
   0   0 -16    5.46    0.85
   0   0  16    4.37    0.70
   0   0  17   -0.27    0.56
   0   0 -17    1.30    0.63
   0   0 -17    0.43    0.66
   0   0  17    0.85    0.56
   0   0  17    0.53    0.48
   0   0  17    0.23    0.30
   0   1   2   -0.16    0.12
   0   1  -2   -0.07    0.10
   0   1  -2    0.28    0.13
   0   1  -2    0.02    0.07
   0   1   2    0.22    0.12
   0   1   2    0.13    0.09
   0  -1  -2    0.04    0.11
   0   1  -2   -0.08    0.13
   0  -1  -2    0.04    0.11
   0  -1  -2   -0.05    0.14
   0  -1  -2    0.06    0.09
   0  -1   2    0.13    0.08
   0  -1   2    0.10    0.12
   0  -1   2    0.00    0.12
   0  -1   2    0.12    0.14
   0   1   2   -0.06    0.10
   0  -1   3   21.86    0.74
   0   1  -3   19.24    0.82
   0   1   3   18.46    0.76
   0   1  -3   23.80    0.67
   0   1  -3   23.20    0.74
   0  -1   3   21.31    0.75
   0   1   3   20.15    0.70
   0   1   3   21.78    0.72
   0  -1   3   22.30    0.67
   0  -1   3   21.11    0.83
   0  -1  -3   21.95    0.79
   0   1   3   23.24    0.77
   0   1  -3   21.84    0.77
   0  -1  -3   20.44    0.76
   0  -1  -3   19.42    0.69
   0  -1  -4    0.47    0.43
   0   1  -4    0.60    0.26
   0   1   4    0.36    0.17
   0  -1   4    0.16    0.27
   0   1   4    0.86    0.24
   0  -1   4    0.60    0.23
   0  -1   4    0.73    0.16
   0   1   4    0.35    0.25
   0   1  -4    0.27    0.24
   0  -1   5   83.77    2.37
   0  -1   5   82.29    2.49
   0  -1  -5   84.15    2.36
   0  -1   5   85.84    2.27
   0   1  -5   81.00    2.38
   0   1  -5   81.88    2.47
   0   1   5   78.66    2.43
   0  -1  -5   86.08    2.40
   0   1   5   84.05    2.33
   0   1   5   85.98    2.39
   0   1   5   83.69    2.33
   0  -1  -5   82.37    2.44
   0  -1   5   83.92    2.35
   0   1  -5   79.10    2.34
   0  -1   6    0.27    0.26
   0  -1  -6    0.45    0.27
   0  -1  -6    0.59    0.29
   0  -1   6    0.35    0.31
   0  -1   6    0.70    0.27
   0  -1  -6    0.90    0.29
   0   1  -6    0.66    0.27
   0   1   6    0.35    0.29
   0   1   6    0.29    0.19
   0   1  -6    0.75    0.35
   0   1  -6    0.79    0.31
   0   1   7   12.56    0.74
   0  -1   7   12.05    0.72
   0   1   7   12.87    0.65
   0  -1  -7   12.91    0.74
   0  -1   7   11.01    0.85
   0  -1  -7   12.56    0.71
   0   1  -7   11.73    0.73
   0   1  -7   11.90    0.82
   0  -1   7   11.44    0.62
   0  -1   7   11.04    0.55
   0  -1  -7   11.84    0.78
   0   1   7   11.84    0.82
   0   1  -7   11.57    0.70
   0  -1   7   12.14    0.66
   0   1   7   11.97    0.66
   0   1  -8    0.59    0.35
   0  -1   8    0.37    0.29
   0   1   8    0.42    0.33
   0   1  -8    0.26    0.29
   0  -1  -8    0.21    0.30
   0   1  -8    0.18    0.30
   0   1   8    0.39    0.34
   0   1   8    0.15    0.22
   0   1   8    0.17    0.26
   0  -1   8    0.17    0.22
   0  -1  -8    0.81    0.35
   0  -1   8    0.54    0.22
   0  -1  -8    0.59    0.37
   0  -1   8    0.32    0.31
   0  -1   8    0.03    0.37
   0  -1   9   46.34    1.42
   0  -1   9   44.19    1.56
   0  -1   9   45.08    1.62
   0   1   9   43.92    1.54
   0  -1  -9   45.53    1.67
   0   1   9   44.45    1.77
   0   1  -9   43.83    1.59
   0  -1  -9   45.91    1.76
   0  -1   9   44.57    1.80
   0  -1  -9   44.38    1.60
   0   1   9   42.95    1.41
   0   1   9   44.90    1.55
   0   1  -9   45.13    1.78
   0   1  -9   43.11    1.63
   0  -1   9   43.85    1.52
   0   1   9   46.30    1.62
   0   1  10    0.95    0.34
   0   1 -10    0.70    0.38
   0   1 -10    0.13    0.36
   0   1  10    0.77    0.40
   0  -1 -10    1.10    0.44
   0  -1  10    0.60    0.29
   0   1  10    0.37    0.28
   0  -1  10    0.56    0.46
   0  -1  10    0.18    0.24
   0   1  10    0.70    0.26
   0   1 -10    0.26    0.40
   0  -1 -10    0.53    0.36
   0  -1  10    0.43    0.32
   0  -1  10    0.67    0.38
   0   1  10    1.07    0.46
   0  -1 -10    0.44    0.42
   0  -1  11   21.36    1.37
   0  -1  11   24.57    0.96
   0   1 -11   23.14    1.36
   0   1  11   23.09    1.10
   0   1  11   22.91    0.94
   0   1  11   22.63    1.08
   0   1  11   23.85    1.38
   0  -1  11   21.21    1.16
   0  -1  11   22.41    1.11
   0  -1 -11   24.64    1.35
   0   1 -11   21.43    1.21
   0   1  11   23.18    1.20
   0  -1  11   24.98    1.17
   0  -1 -11   21.83    1.17
   0   1 -11   23.16    1.18
   0   1  12   -0.15    0.25
   0  -1 -12   -0.41    0.47
   0  -1 -12    0.83    0.48
   0   1  12    0.53    0.54
   0  -1  12   -0.66    0.35
   0   1  12    0.48    0.39
   0  -1  12    0.43    0.29
   0   1 -12    0.86    0.51
   0  -1 -12   -0.24    0.45
   0  -1  12   -0.83    0.45
   0  -1  12    0.05    0.32
   0   1  12    0.01    0.32
   0   1 -12    0.47    0.44
   0  -1  12    0.32    0.45
   0   1 -12   -0.39    0.49
   0   1  12    0.42    0.46
   0   1  13    5.97    0.76
   0   1 -13    6.75    0.88
   0  -1  13    4.89    0.85
   0   1  13    4.99    0.66
   0   1  13    7.61    1.01
   0  -1  13    7.03    0.73
   0  -1  13    6.18    0.70
   0   1  13    5.79    0.58
   0   1 -13    6.81    0.80
   0   1 -13    5.19    0.82
   0  -1 -13    6.85    0.91
   0  -1 -13    5.20    0.71
   0  -1  13    6.54    0.76
   0   1  13    5.80    0.66
   0  -1 -13    5.21    0.79
   0  -1  13    6.09    0.55
   0   1  14    0.04    0.42
   0  -1  14    0.48    0.37
   0   1 -14    0.57    0.59
   0   1  14    0.25    0.50
   0  -1 -14    0.60    0.53
   0   1  14   -0.10    0.28
   0   1 -14    0.01    0.44
   0  -1 -14   -0.15    0.43
   0  -1 -14    0.89    0.58
   0   1  14   -0.11    0.37
   0  -1  14    0.25    0.29
   0  -1  14   -0.23    0.46
   0   1  14   -0.05    0.63
   0  -1  14   -0.25    0.40
   0   1 -14    0.62    0.51
   0   1  15    1.76    0.70
   0  -1 -15    2.58    0.77
   0   1 -15    1.58    0.57
   0  -1  15    1.31    0.36
   0  -1 -15    1.14    0.55
   0   1  15    0.60    0.32
   0  -1  15    1.26    0.58
   0  -1  15    1.00    0.56
   0  -1 -15    0.70    0.59
   0   1  15    1.51    0.58
   0   1  15    1.11    0.44
   0   1 -15    0.76    0.64
   0  -1 -16    0.05    0.51
   0   1  16   -0.10    0.43
   0  -1  16    0.72    0.49
   0  -1  16    0.35    0.31
   0  -1 -16    0.17    0.64
   0  -1 -16    0.41    0.62
   0   1 -16    0.05    0.65
   0   1 -16    0.45    0.63
   0   1 -16   -0.12    0.50
   0   1  16   -0.21    0.29
   0  -1  16    1.00    0.52
   0  -1  16    0.16    0.52
   0   1  16   -0.56    0.51
   0   1  16    0.15    0.41
   0   1 -17   -0.33    0.51
   0  -1 -17    0.79    0.60
   0   1  17   -0.34    0.55
   0  -1  17    0.42    0.54
   0  -1  17   -0.20    0.43
   0  -1  17    0.18    0.29
   0   1  17   -0.22    0.49
   0   1 -17    0.59    0.72
   0  -1 -17    0.47    0.69
   0   1  17   -0.51    0.46
   0  -1  17    0.32    0.56
   0   1  17    0.21    0.30
   0  -2   0    1.53    0.12
   0  -2   0    1.46    0.15
   0  -2   0    1.96    0.16
   0   2  -1    0.13    0.09
   0   2  -1    0.12    0.09
   0  -2  -1   -0.01    0.09
   0   2   1    0.26    0.08
   0   2   1    0.00    0.10
   0  -2   1   -0.10    0.08
   0  -2   1   -0.02    0.08
   0  -2   1    0.14    0.08
   0  -2  -1    0.07    0.08
   0  -2  -1    0.02    0.07
   0  -2  -1    0.07    0.07
   0   2   1    0.08    0.07
   0   2  -1    0.10    0.07
   0  -2  -1    0.06    0.08
   0   2   1    0.05    0.05
   0   2   1   -0.09    0.08
   0   2   2  771.30   24.47
   0  -2  -2  761.01   24.44
   0   2   2  777.07   26.01
   0  -2  -2  807.31   26.20
   0  -2   2  797.86   24.80
   0  -2   2  820.49   25.90
   0   2  -2  762.89   25.76
   0  -2  -3    0.34    0.25
   0   2  -3    0.24    0.19
   0  -2   3    0.45    0.29
   0  -2  -3    0.20    0.14
   0   2  -3    0.21    0.15
   0   2   3    0.40    0.18
   0  -2   3    0.09    0.14
   0   2  -3    0.09    0.26
   0  -2  -3    0.35    0.18
   0   2   3    0.48    0.21
   0  -2  -3    0.36    0.21
   0  -2   3    0.27    0.22
   0  -2   3    0.54    0.24
   0   2  -4  266.12    6.65
   0  -2  -4  249.74    6.69
   0  -2   4  254.84    6.71
   0  -2  -4  262.72    6.77
   0   2  -4  260.76    6.73
   0  -2  -4  254.86    6.78
   0   2   4  262.65    6.76
   0   2  -4  262.74    6.84
   0  -2   4  261.57    6.65
   0   2   4  256.38    6.70
   0   2  -4  255.07    6.70
   0   2   4  252.58    6.73
   0  -2   4  252.29    6.70
   0   2   4  253.15    6.68
   0  -2   4  261.12    6.84
   0  -2  -4  253.96    6.69
   0   2  -5    0.27    0.22
   0   2   5   -0.01    0.19
   0   2  -5    0.48    0.24
   0   2   5    0.08    0.23
   0  -2   5   -0.03    0.28
   0  -2   5    0.14    0.23
   0   2   5    0.14    0.15
   0   2  -5    0.22    0.14
   0  -2  -5    0.21    0.24
   0  -2  -5    0.24    0.28
   0   2  -5   -0.07    0.28
   0   2   5   -0.07    0.23
   0  -2   5    0.23    0.22
   0  -2   5    0.15    0.14
   0  -2  -5    0.23    0.21
   0   2   6  194.30    5.22
   0   2   6  199.60    5.34
   0  -2   6  184.69    5.22
   0  -2   6  203.98    5.44
   0  -2   6  198.68    5.25
   0   2   6  193.52    5.20
   0  -2  -6  196.96    5.33
   0   2  -6  192.18    5.22
   0  -2  -6  190.32    5.22
   0  -2  -6  197.04    5.33
   0  -2   6  193.28    5.13
   0   2   6  195.81    5.26
   0   2  -6  204.17    5.42
   0   2  -6  189.34    5.26
   0  -2  -7    0.05    0.33
   0  -2   7    0.16    0.18
   0   2   7   -0.09    0.23
   0   2   7    0.08    0.30
   0   2  -7    0.15    0.30
   0  -2   7    0.42    0.31
   0  -2  -7    0.01    0.29
   0  -2   7    0.09    0.27
   0   2   7    0.01    0.21
   0  -2   7    0.32    0.37
   0   2  -7   -0.02    0.26
   0   2   7    0.02    0.28
   0   2  -7   -0.18    0.30
   0  -2  -7    0.54    0.29
   0  -2   8  194.96    5.12
   0   2  -8  192.73    5.49
   0  -2   8  189.85    5.24
   0  -2   8  194.30    5.28
   0  -2  -8  191.87    5.28
   0   2   8  193.67    5.41
   0  -2  -8  194.85    5.41
   0   2  -8  187.10    5.32
   0   2   8  194.77    5.30
   0   2  -8  188.96    5.26
   0  -2  -8  194.85    5.41
   0   2   8  192.18    5.22
   0   2   8  190.09    5.24
   0  -2   8  194.89    5.51
   0   2   9    0.42    0.37
   0   2   9   -0.02    0.24
   0  -2   9   -0.39    0.31
   0   2  -9   -0.09    0.28
   0  -2  -9    0.39    0.37
   0  -2   9    0.13    0.41
   0  -2   9    0.42    0.22
   0  -2   9    0.37    0.24
   0   2  -9   -0.33    0.32
   0  -2   9    0.28    0.28
   0   2   9    0.10    0.32
   0   2   9   -0.13    0.26
   0   2  -9    0.13    0.33
   0  -2  -9    0.43    0.39
   0  -2  -9    0.25    0.32
   0   2  10   37.88    1.51
   0  -2  10   37.60    1.44
   0  -2 -10   36.64    1.63
   0  -2  10   36.70    1.32
   0  -2 -10   39.75    1.65
   0  -2  10   37.98    1.71
   0   2  10   41.06    1.68
   0  -2  10   38.03    1.50
   0   2 -10   39.14    1.49
   0   2 -10   37.54    1.55
   0   2  10   37.71    1.42
   0  -2 -10   36.64    1.48
   0   2  10   38.86    1.44
   0   2 -10   36.89    1.68
   0  -2  10   36.64    1.39
   0  -2 -11    0.10    0.37
   0   2  11    0.18    0.24
   0   2 -11    0.50    0.41
   0   2 -11    0.33    0.43
   0  -2 -11    0.52    0.47
   0   2 -11    0.68    0.61
   0  -2  11    0.52    0.43
   0  -2 -11    0.22    0.46
   0   2  11    0.37    0.42
   0   2  11    0.21    0.30
   0   2  11    0.34    0.36
   0   2  11    0.16    0.48
   0  -2  11    0.26    0.24
   0  -2  11    0.36    0.53
   0  -2  11    0.20    0.28
   0  -2  12   58.77    2.03
   0   2 -12   58.96    2.41
   0   2 -12   56.25    2.10
   0  -2 -12   59.91    2.67
   0   2  12   57.91    2.35
   0   2 -12   55.79    2.21
   0   2  12   56.97    2.14
   0  -2  12   56.20    2.12
   0  -2 -12   50.97    2.24
   0  -2  12   56.51    2.05
   0   2  12   59.97    2.08
   0  -2  12   60.87    1.86
   0  -2  12   60.27    2.46
   0   2  12   60.42    1.88
   0   2  12   59.85    2.05
   0  -2 -12   58.08    2.13
   0  -2 -13    0.29    0.53
   0   2 -13   -0.28    0.47
   0   2  13    0.19    0.28
   0  -2  13   -0.17    0.30
   0   2 -13    0.52    0.51
   0   2  13   -0.29    0.33
   0   2 -13   -0.80    0.42
   0  -2 -13    0.66    0.53
   0   2  13   -0.16    0.52
   0  -2  13    0.07    0.27
   0   2  13    0.51    0.50
   0  -2  13    0.07    0.46
   0   2  13    0.34    0.41
   0  -2 -13   -0.18    0.43
   0  -2  13   -0.38    0.37
   0  -2  14   25.84    1.10
   0  -2 -14   24.72    1.59
   0   2  14   26.46    1.35
   0  -2 -14   26.75    1.44
   0   2 -14   28.23    1.74
   0  -2 -14   26.61    1.64
   0  -2  14   27.13    1.37
   0  -2  14   28.36    1.45
   0   2  14   25.53    1.46
   0   2 -14   27.22    1.46
   0   2 -14   25.69    1.48
   0  -2  14   26.85    1.31
   0   2  14   25.89    1.11
   0   2  14   29.20    1.70
   0   2  15   -0.20    0.48
   0  -2 -15   -0.35    0.52
   0   2 -15    0.27    0.47
   0   2  15   -0.03    0.29
   0   2  15    0.18    0.36
   0   2  15   -0.30    0.57
   0  -2  15    0.22    0.51
   0   2 -15    0.00    0.67
   0  -2 -15    0.32    0.70
   0  -2  15   -0.18    0.27
   0  -2 -15    0.12    0.48
   0   2 -15    0.20    0.58
   0  -2  16    0.51    0.71
   0  -2 -16    0.81    0.70
   0   2  16    0.73    0.35
   0   2  16    0.74    0.48
   0   2 -16    1.03    0.75
   0   2  16    0.69    0.52
   0  -2  16    0.46    0.52
   0   2  16    0.27    0.56
   0  -2  16    0.59    0.57
   0  -2 -16    0.45    0.54
   0  -2  16    0.85    0.34
   0   2 -16    0.89    0.60
   0  -2 -16    0.64    0.65
   0   2  16    1.19    0.68
   0   2  17   -0.01    0.51
   0  -2  17    0.38    0.50
   0   2  17    0.11    0.30
   0  -2 -17   -0.18    0.54
   0  -2  17    0.03    0.57
   0   2  17   -0.64    0.47
   0  -2  17    0.23    0.31
   0  -2  17   -0.01    0.51
   0   2 -17   -0.22    0.56
   0  -2 -17    0.33    0.71
   0   2 -17    0.03    0.67
   0  -3   0   -0.11    0.10
   0  -3   0   -0.08    0.11
   0   3   0    0.10    0.08
   0   3   0   -0.02    0.11
   0  -3   0    0.08    0.08
   0   3   0    0.07    0.09
   0   3   0   -0.01    0.12
   0  -3   0   -0.03    0.11
   0  -3  -1  464.34   16.21
   0   3  -1  467.11   16.72
   0   3   1  454.64   17.11
   0  -3   1  490.87   14.75
   0  -3  -1  454.99   16.97
   0   3  -1  490.17   17.11
   0  -3   1  461.51   16.66
   0  -3   1  461.47   16.54
   0   3   1  459.21   16.14
   0  -3   2    0.00    0.16
   0   3  -2    0.45    0.21
   0   3   2   -0.02    0.16
   0   3   2   -0.01    0.14
   0   3  -2    0.08    0.16
   0  -3  -2   -0.12    0.12
   0   3   2    0.27    0.17
   0   3  -2    0.35    0.19
   0  -3  -2    0.14    0.17
   0  -3   2    0.29    0.18
   0  -3  -2    0.25    0.16
   0  -3   2    0.18    0.18
   0   3   2    0.17    0.15
   0  -3  -2    0.26    0.21
   0   3   2    0.32    0.22
   0  -3   3  336.48    8.56
   0   3  -3  331.71    8.58
   0  -3  -3  344.24    8.62
   0  -3  -3  315.38    8.54
   0  -3   3  333.27    8.54
   0  -3   3  324.55    8.56
   0   3   3  349.27    8.62
   0   3   3  319.31    8.54
   0   3  -3  334.91    8.56
   0  -3  -3  341.63    8.58
   0   3  -3  325.11    8.68
   0   3   3  333.74    8.58
   0  -3  -4    0.49    0.21
   0   3  -4    1.14    0.26
   0   3  -4    0.54    0.30
   0   3  -4    0.38    0.16
   0  -3   4    0.38    0.18
   0   3  -4    0.91    0.23
   0   3   4    0.40    0.20
   0  -3   4    0.53    0.23
   0   3   4    0.45    0.16
   0  -3  -4    1.19    0.29
   0  -3  -4    0.52    0.21
   0  -3   4    1.44    0.24
   0  -3  -4    0.40    0.18
   0   3   4    0.51    0.23
   0  -3  -5   13.57    0.68
   0   3   5   14.23    0.62
   0   3  -5   13.67    0.80
   0  -3  -5   13.25    0.63
   0   3   5   13.44    0.70
   0  -3   5   14.25    0.66
   0  -3  -5   14.91    0.76
   0   3   5   15.18    0.72
   0  -3   5   14.23    0.78
   0  -3   5   14.13    0.58
   0   3   5   14.11    0.62
   0   3  -5   14.28    0.68
   0   3  -5   12.77    0.75
   0   3   6    0.73    0.30
   0  -3  -6   -0.15    0.22
   0  -3   6    0.68    0.37
   0   3  -6    0.29    0.30
   0   3   6    0.16    0.29
   0  -3  -6    0.76    0.33
   0  -3  -6    0.09    0.21
   0   3  -6    0.07    0.27
   0  -3   6    0.46    0.26
   0  -3   6    0.16    0.27
   0   3   6    0.21    0.24
   0  -3   6    0.08    0.18
   0   3  -6    0.11    0.18
   0  -3  -6    0.20    0.26
   0   3  -6    0.09    0.24
   0   3   6    0.12    0.20
   0  -3   7   13.10    0.92
   0   3  -7   15.20    0.75
   0   3   7   12.47    0.78
   0  -3  -7   12.94    0.74
   0  -3   7   12.77    0.71
   0  -3   7   14.08    0.75
   0   3   7   14.13    0.70
   0  -3   7   13.09    0.62
   0   3  -7   13.67    0.78
   0  -3  -7   13.41    0.85
   0   3  -7   13.14    0.87
   0  -3  -7   14.03    0.82
   0   3   7   13.41    0.68
   0   3   7   14.66    0.85
   0   3  -8    0.54    0.31
   0  -3  -8    0.33    0.32
   0  -3  -8    0.27    0.29
   0   3   8    0.75    0.28
   0   3  -8    0.03    0.34
   0   3   8    0.03    0.32
   0  -3   8    0.45    0.29
   0  -3   8    0.02    0.31
   0  -3   8    0.14    0.20
   0  -3   8    0.04    0.37
   0   3   8    0.48    0.25
   0   3  -8    0.27    0.31
   0   3   8    0.20    0.32
   0  -3  -8    0.50    0.37
   0  -3  -9   37.33    1.43
   0   3   9   38.76    1.40
   0   3  -9   36.31    1.47
   0   3  -9   36.95    1.42
   0  -3  -9   36.23    1.53
   0   3   9   39.13    1.48
   0   3   9   37.27    1.35
   0  -3   9   39.17    1.46
   0   3  -9   38.87    1.66
   0  -3   9   38.57    1.28
   0  -3   9   38.26    1.68
   0  -3  -9   38.24    1.55
   0  -3   9   39.96    1.44
   0   3   9   35.72    1.54
   0   3  10   -0.01    0.37
   0   3 -10    0.78    0.39
   0  -3  10    0.08    0.26
   0  -3  10    0.75    0.40
   0  -3  10    0.19    0.45
   0  -3 -10    0.50    0.39
   0   3  10    0.28    0.31
   0  -3  10    0.02    0.25
   0   3 -10    0.18    0.35
   0   3  10    0.50    0.28
   0  -3 -10    0.46    0.36
   0   3  10    0.01    0.39
   0  -3  10    0.53    0.33
   0   3 -10   -0.21    0.39
   0  -3 -10    0.42    0.42
   0   3  11   75.66    2.36
   0  -3  11   71.45    2.16
   0  -3 -11   67.55    2.53
   0   3 -11   70.28    2.46
   0  -3  11   66.55    2.54
   0  -3 -11   72.76    2.41
   0  -3  11   71.86    2.29
   0  -3 -11   72.23    2.56
   0   3 -11   71.56    2.39
   0   3  11   69.84    2.40
   0  -3  11   72.71    2.40
   0   3 -11   73.98    2.69
   0   3  11   72.69    2.59
   0   3  11   61.07    2.88
   0  -3 -12    0.46    0.56
   0  -3  12    0.22    0.28
   0   3  12    0.77    0.39
   0   3  12    0.25    0.47
   0  -3  12    0.69    0.42
   0  -3 -12   -0.18    0.50
   0  -3  12    0.06    0.46
   0   3 -12   -0.23    0.44
   0  -3  12    0.56    0.34
   0   3  12    0.18    0.40
   0   3 -12    0.31    0.56
   0   3  12    0.24    0.52
   0   3 -12    0.42    0.44
   0  -3 -12    0.16    0.44
   0   3  13   30.55    1.39
   0   3 -13   31.00    1.58
   0   3 -13   31.36    1.79
   0  -3  13   33.79    1.24
   0  -3 -13   34.16    1.56
   0   3 -13   30.52    1.49
   0  -3 -13   31.41    1.68
   0   3  13   31.43    1.24
   0  -3  13   31.76    1.53
   0   3  13   31.93    1.44
   0   3  13   34.32    1.78
   0   3  13   32.09    1.56
   0  -3  13   30.70    1.43
   0  -3 -13   29.10    1.63
   0  -3  13   32.78    1.41
   0  -3  14    0.07    0.46
   0   3 -14    0.71    0.49
   0   3 -14   -0.28    0.49
   0   3  14   -0.10    0.28
   0   3 -14   -0.49    0.42
   0   3  14    0.39    0.43
   0  -3 -14    0.09    0.47
   0  -3  14    0.16    0.36
   0   3  14   -0.03    0.55
   0  -3  14   -0.20    0.24
   0  -3  14   -0.25    0.41
   0  -3 -14    0.35    0.54
   0  -3 -14    0.36    0.48
   0   3  14    0.35    0.49
   0   3  15    5.73    0.56
   0  -3  15    6.20    0.82
   0   3 -15    5.55    0.81
   0   3  15    4.14    0.69
   0   3 -15    4.10    0.90
   0  -3 -15    6.88    1.01
   0   3  15    3.45    0.73
   0  -3 -15    4.38    0.77
   0  -3  15    4.55    0.53
   0   3  15    4.75    0.87
   0   3  16    0.09    0.31
   0   3  16    0.22    0.57
   0   3  16    0.89    0.51
   0  -3  16    0.35    0.58
   0   3 -16   -0.32    0.57
   0  -3  16    0.07    0.30
   0  -3  16    0.09    0.67
   0   3 -16   -0.75    0.42
   0  -3  16    0.41    0.55
   0  -3 -16   -0.72    0.50
   0   3  16    0.66    0.65
   0   3 -16    0.65    0.69
   0  -3 -16    0.37    0.68
   0   3  16   -0.11    0.41
   0  -3 -16    0.16    0.51
   0   3  17    0.68    0.56
   0   3  17    0.83    0.65
   0  -3  17    1.17    0.58
   0   3  17    1.22    0.39
   0   3 -17    1.18    0.76
   0  -3  17    0.92    0.35
   0  -3  17    0.96    0.54
   0  -3 -17    1.20    0.66
   0   3  17    1.03    0.36
   0  -3  17    0.36    0.58
   0  -3 -17    0.63    0.68
   0   3 -17    0.55    0.61
   0   4   0    2.49    0.26
   0   4   0    2.54    0.23
   0  -4   0    2.44    0.25
   0  -4   0    2.58    0.26
   0  -4   0    2.23    0.23
   0  -4   0    2.59    0.23
   0   4   0    2.73    0.25
   0  -4   1    0.49    0.20
   0  -4   1    0.15    0.16
   0  -4  -1    0.03    0.17
   0   4  -1    0.31    0.16
   0   4   1    0.37    0.17
   0   4   1    0.34    0.13
   0  -4  -1    0.09    0.13
   0  -4   1    0.26    0.18
   0   4  -1    0.63    0.21
   0  -4  -1    0.20    0.15
   0  -4   1    0.36    0.20
   0  -4  -1    0.19    0.20
   0   4  -1    0.31    0.17
   0   4   1    0.33    0.21
   0   4  -1    0.42    0.21
   0   4   1   -0.01    0.15
   0  -4  -2   10.78    0.57
   0  -4   2   11.79    0.55
   0  -4  -2   12.36    0.52
   0  -4   2   12.47    0.54
   0  -4  -2   11.65    0.49
   0  -4  -2   11.79    0.51
   0   4   2   11.35    0.53
   0   4   2   10.15    0.55
   0  -4   2   12.73    0.53
   0  -4   2   12.27    0.54
   0   4  -2   11.10    0.54
   0   4  -2   11.29    0.53
   0   4   2   12.84    0.61
   0   4  -2   10.56    0.53
   0   4   2   13.84    0.54
   0  -4   3    0.08    0.20
   0  -4  -3    0.07    0.18
   0  -4  -3   -0.19    0.22
   0   4  -3   -0.09    0.17
   0   4   3    0.12    0.18
   0  -4   3   -0.15    0.20
   0   4   3    0.12    0.24
   0   4  -3   -0.05    0.20
   0   4  -3    0.05    0.26
   0  -4  -3    0.16    0.15
   0   4   3   -0.19    0.13
   0   4   3    0.11    0.18
   0  -4   3   -0.08    0.16
   0   4  -3   -0.06    0.19
   0  -4  -3    0.17    0.18
   0  -4  -4    6.34    0.54
   0  -4   4    5.52    0.43
   0   4   4    5.94    0.42
   0  -4  -4    5.11    0.39
   0   4  -4    4.29    0.37
   0  -4   4    4.94    0.38
   0  -4  -4    4.59    0.44
   0   4  -4    4.71    0.44
   0   4   4    5.61    0.45
   0  -4   4    5.49    0.45
   0   4   4    4.51    0.44
   0  -4  -4    6.01    0.42
   0   4  -4    5.00    0.47
   0   4   4    5.63    0.38
   0   4   5   -0.29    0.15
   0  -4  -5   -0.16    0.16
   0   4  -5    0.01    0.18
   0   4  -5    0.13    0.23
   0  -4   5    0.09    0.19
   0  -4  -5   -0.04    0.26
   0  -4  -5    0.08    0.21
   0   4  -5    0.34    0.26
   0   4  -5    0.65    0.31
   0   4   5   -0.20    0.23
   0  -4   5    0.01    0.22
   0  -4  -5   -0.05    0.22
   0  -4   5    0.02    0.23
   0   4   5    0.00    0.20
   0   4  -6   23.22    1.14
   0  -4   6   23.74    0.98
   0   4  -6   23.88    0.97
   0   4  -6   23.60    1.01
   0  -4  -6   23.52    1.00
   0   4   6   23.65    0.91
   0  -4   6   23.53    0.87
   0  -4  -6   23.84    1.04
   0  -4  -6   25.39    0.94
   0   4   6   24.39    1.01
   0   4   6   23.72    1.01
   0  -4  -6   23.47    0.93
   0  -4   6   23.81    0.95
   0   4   6   24.99    0.94
   0   4  -6   24.63    0.89
   0  -4   7    0.11    0.19
   0   4  -7    0.16    0.28
   0   4   7   -0.15    0.28
   0   4   7    0.22    0.25
   0   4   7    0.11    0.26
   0   4  -7    0.06    0.20
   0  -4  -7    0.15    0.34
   0   4  -7    0.19    0.40
   0   4  -7    0.22    0.31
   0  -4  -7    0.07    0.30
   0  -4  -7    0.19    0.25
   0  -4  -7    0.24    0.27
   0  -4   7   -0.03    0.27
   0  -4   7    0.21    0.31
   0   4   7    0.26    0.32
   0   4   8   25.89    1.06
   0  -4  -8   25.63    1.21
   0   4   8   28.22    1.20
   0  -4  -8   26.18    1.10
   0   4   8   25.55    1.04
   0   4  -8   28.69    1.32
   0   4  -8   26.71    0.98
   0  -4   8   27.67    0.99
   0   4  -8   25.80    1.11
   0  -4   8   25.27    1.10
   0   4  -8   27.55    1.17
   0  -4  -8   25.85    1.17
   0  -4   8   25.76    1.10
   0   4   8   25.85    1.15
   0   4  -9    0.85    0.36
   0  -4  -9    0.06    0.32
   0   4   9    0.16    0.29
   0  -4   9    0.51    0.35
   0   4   9    0.12    0.26
   0   4   9    0.20    0.34
   0   4   9    0.63    0.36
   0  -4   9    0.38    0.31
   0  -4   9    0.67    0.44
   0   4  -9    0.94    0.38
   0  -4  -9    0.63    0.41
   0   4  -9    0.73    0.43
   0  -4  -9    0.37    0.32
   0   4  10   79.82    2.64
   0   4  10   84.45    2.78
   0   4 -10   79.62    2.94
   0  -4  10   86.13    2.65
   0  -4  10   83.01    2.44
   0  -4 -10   86.27    2.78
   0   4  10   87.07    2.79
   0  -4 -10   77.73    2.77
   0   4 -10   83.78    2.64
   0   4 -10   85.16    2.93
   0   4  10   79.95    2.55
   0  -4  10   83.25    2.62
   0  -4 -10   81.29    2.63
   0   4  11    0.05    0.27
   0   4 -11   -0.04    0.38
   0  -4  11    0.21    0.26
   0  -4 -11   -0.07    0.39
   0  -4 -11    0.35    0.40
   0   4  11   -0.39    0.34
   0  -4  11    0.24    0.32
   0   4  11    0.26    0.45
   0  -4  11    0.23    0.36
   0  -4  11    0.36    0.42
   0   4 -11   -0.04    0.47
   0   4  11    0.28    0.43
   0   4 -11    0.89    0.46
   0  -4 -11   -0.42    0.43
   0   4 -12   23.91    1.24
   0   4  12   24.85    1.45
   0   4  12   23.92    1.20
   0  -4 -12   25.10    1.41
   0  -4  12   22.73    1.20
   0  -4 -12   21.24    1.26
   0   4 -12   24.59    1.33
   0  -4  12   23.18    1.13
   0  -4 -12   23.74    1.40
   0  -4  12   24.40    1.28
   0   4  12   23.51    1.17
   0   4  12   23.60    1.30
   0   4 -12   24.63    1.54
   0  -4  12   23.40    1.01
   0  -4 -13   -0.43    0.43
   0   4 -13    1.20    0.52
   0   4  13   -0.65    0.47
   0  -4 -13   -0.46    0.50
   0  -4  13   -0.17    0.27
   0  -4  13    0.24    0.45
   0   4  13    0.33    0.39
   0   4  13   -0.78    0.42
   0  -4 -13    0.10    0.47
   0  -4  13    0.06    0.33
   0   4  13   -0.08    0.33
   0   4 -13    0.29    0.58
   0  -4  13   -0.11    0.38
   0   4 -13   -0.27    0.39
   0  -4  14    7.74    0.66
   0   4  14    7.14    0.94
   0  -4 -14    6.14    0.88
   0  -4 -14    6.51    0.82
   0   4 -14    6.60    0.80
   0   4  14    7.12    0.64
   0   4 -14    7.37    0.98
   0  -4  14    7.43    0.83
   0  -4  14    7.72    0.79
   0  -4  14    8.16    0.80
   0   4 -14    6.84    0.86
   0  -4 -14    6.34    0.92
   0   4  14    6.21    0.72
   0   4  14    6.69    0.85
   0  -4  15    0.22    0.32
   0   4 -15    0.19    0.56
   0   4  15   -0.43    0.29
   0   4  15    0.66    0.77
   0   4  15   -0.12    0.58
   0  -4  15   -0.27    0.52
   0   4  15    0.83    0.59
   0  -4 -15   -0.01    0.67
   0  -4 -15   -0.32    0.49
   0   4 -15    0.54    0.59
   0  -4  15   -0.12    0.49
   0   4 -15   -0.59    0.40
   0  -4 -15   -0.22    0.50
   0   4  16    5.08    0.77
   0   4 -16    7.95    1.22
   0  -4 -16    6.19    0.98
   0  -4 -16    4.75    0.82
   0   4  16    5.81    0.58
   0  -4 -16    4.96    0.87
   0   4  16    5.14    0.56
   0  -4  16    4.88    0.55
   0  -4  16    5.59    0.86
   0   4 -16    4.82    0.78
   0   4 -16    6.30    0.96
   0  -4  16    6.46    0.85
   0   4  16    3.41    0.64
   0   4  16    4.75    0.80
   0   4  16    5.12    0.94
   0  -5   0   -0.12    0.24
   0   5   0    0.09    0.20
   0   5   0   -0.17    0.19
   0   5   0   -0.01    0.14
   0  -5   0    0.02    0.13
   0  -5   0    0.24    0.21
   0  -5   0    0.29    0.20
   0   5   0   -0.04    0.18
   0  -5  -1  229.20    6.07
   0  -5  -1  226.28    6.01
   0  -5  -1  230.39    6.03
   0  -5   1  231.82    6.03
   0  -5   1  239.40    6.06
   0   5  -1  238.68    6.07
   0   5  -1  237.02    5.99
   0   5   1  230.65    6.04
   0  -5  -1  241.15    6.08
   0   5   1  231.89    6.08
   0   5  -1  233.33    6.04
   0   5   1  219.59    6.02
   0   5  -2   -0.07    0.20
   0  -5   2   -0.10    0.19
   0  -5   2    0.00    0.19
   0  -5  -2   -0.06    0.17
   0   5   2   -0.25    0.21
   0   5   2   -0.07    0.19
   0  -5   2    0.14    0.19
   0   5  -2    0.13    0.21
   0   5  -2    0.06    0.18
   0   5   2    0.10    0.15
   0   5   2    0.02    0.18
   0  -5  -2   -0.04    0.21
   0  -5   2   -0.01    0.18
   0  -5  -2   -0.05    0.15
   0  -5  -2   -0.09    0.12
   0   5   2   -0.01    0.17
   0  -5   3  150.93    4.12
   0   5  -3  153.31    4.13
   0  -5  -3  150.16    4.10
   0  -5  -3  160.58    4.13
   0   5   3  149.50    4.09
   0   5  -3  158.21    4.14
   0  -5   3  157.93    4.13
   0   5   3  156.52    4.11
   0   5   3  152.82    4.12
   0  -5  -3  154.79    4.18
   0  -5   3  153.17    4.12
   0   5  -3  149.96    4.12
   0   5   3  157.07    4.11
   0  -5  -3  155.15    4.11
   0   5   3  153.26    4.18
   0   5  -4    0.35    0.18
   0   5   4    0.19    0.20
   0  -5   4    0.18    0.23
   0   5  -4    0.80    0.30
   0  -5   4    0.30    0.19
   0  -5  -4    0.02    0.24
   0   5   4    0.30    0.17
   0  -5   4    0.08    0.43
   0   5   4    0.08    0.22
   0   5   4    0.37    0.29
   0   5  -4    0.24    0.24
   0   5   4    0.18    0.18
   0   5  -4   -0.03    0.30
   0   5  -5  179.21    5.14
   0   5   5  184.55    4.94
   0   5   5  185.46    5.04
   0   5   5  184.36    4.91
   0   5  -5  183.90    4.92
   0   5  -5  186.07    4.99
   0  -5  -5  179.32    4.92
   0  -5   5  186.67    4.91
   0   5   5  183.12    4.96
   0  -5  -5  191.04    4.98
   0   5   5  187.94    4.91
   0  -5   5  180.34    4.94
   0  -5  -5  182.46    5.03
   0  -5   5  181.44    4.94
   0   5  -5  186.63    4.96
   0  -5  -5  183.69    4.94
   0   5  -6    0.04    0.35
   0  -5  -6    0.52    0.32
   0  -5  -6    0.30    0.22
   0  -5   6    0.35    0.28
   0   5  -6    1.07    0.32
   0   5   6    0.24    0.28
   0  -5   6    0.25    0.29
   0   5  -6    0.57    0.31
   0   5  -6    0.36    0.20
   0  -5   6    0.35    0.22
   0  -5  -6    0.56    0.26
   0   5   6    0.22    0.25
   0  -5  -6    0.25    0.28
   0   5   6    0.35    0.26
   0   5   7   67.43    2.00
   0   5  -7   65.12    1.96
   0  -5  -7   66.81    2.17
   0  -5   7   66.90    1.97
   0   5   7   63.53    2.02
   0   5  -7   67.10    2.11
   0   5   7   65.49    2.10
   0  -5  -7   62.84    2.08
   0  -5  -7   64.87    2.03
   0   5  -7   67.66    2.29
   0   5  -7   63.05    2.04
   0  -5   7   60.73    2.03
   0   5   7   67.63    2.11
   0  -5   7   64.54    2.05
   0  -5  -7   63.62    2.03
   0  -5   8    0.16    0.25
   0  -5  -8   -0.05    0.23
   0   5   8    0.17    0.28
   0  -5  -8    0.09    0.29
   0  -5   8   -0.12    0.29
   0  -5  -8   -0.28    0.32
   0   5   8    0.08    0.32
   0   5  -8   -0.22    0.18
   0   5  -8   -0.18    0.34
   0   5   8    0.30    0.27
   0   5  -8    0.11    0.30
   0   5   8   -0.03    0.32
   0  -5   8   -0.38    0.25
   0  -5  -8   -0.09    0.27
   0   5  -8   -0.32    0.30
   0   5   9    7.97    0.75
   0  -5   9    6.31    0.61
   0   5   9    7.68    0.61
   0  -5  -9    6.39    0.65
   0   5   9    6.43    0.65
   0  -5   9    6.42    0.53
   0  -5  -9    5.77    0.58
   0   5  -9    6.85    0.80
   0  -5  -9    6.61    0.70
   0   5  -9    6.96    0.52
   0   5   9    7.31    0.62
   0   5  -9    5.85    0.63
   0  -5   9    8.55    0.69
   0   5  -9    7.69    0.69
   0  -5 -10   -0.57    0.60
   0   5  10    0.23    0.31
   0  -5  10    0.29    0.38
   0   5 -10    0.26    0.42
   0   5  10    0.51    0.39
   0  -5 -10   -0.06    0.34
   0   5  10    0.21    0.39
   0   5 -10    0.19    0.56
   0   5  10    0.03    0.27
   0  -5 -10    0.89    0.42
   0  -5  10   -0.32    0.31
   0   5 -10   -0.15    0.32
   0  -5  10    0.61    0.27
   0   5  11   32.03    1.41
   0  -5  11   33.74    1.45
   0   5  11   33.25    1.52
   0   5 -11   36.11    1.77
   0   5 -11   32.80    1.48
   0   5  11   36.66    1.64
   0  -5  11   36.61    1.30
   0  -5 -11   34.33    1.59
   0   5 -11   35.04    1.57
   0   5  11   34.48    1.40
   0  -5  11   38.39    1.54
   0  -5 -11   34.57    1.63
   0  -5 -11   34.07    1.47
   0  -5  12    0.16    0.37
   0   5 -12    0.39    0.56
   0  -5 -12   -0.42    0.42
   0   5  12    0.33    0.51
   0   5  12   -0.16    0.34
   0  -5  12    0.02    0.43
   0  -5  12   -0.11    0.26
   0   5 -12    0.63    0.51
   0   5  12    0.43    0.47
   0   5 -12    0.00    0.41
   0  -5  12    0.09    0.31
   0  -5 -12    1.09    0.49
   0   5  12    0.09    0.30
   0  -5 -12   -0.29    0.46
   0   5 -13   13.56    1.06
   0   5  13   10.95    0.90
   0   5 -13   10.71    1.01
   0   5 -13   12.02    1.18
   0  -5 -13   13.59    1.15
   0  -5 -13   12.37    1.02
   0   5  13   12.46    0.92
   0   5  13   12.64    1.06
   0  -5 -13   13.39    1.15
   0  -5  13   11.44    0.95
   0  -5  13   13.66    0.79
   0  -5  13   12.15    0.88
   0   5  13   11.80    1.18
   0  -5  13   12.09    1.03
   0  -5  14    0.07    0.35
   0  -5  14    0.22    0.31
   0   5 -14    0.20    0.42
   0   5  14   -0.42    0.52
   0   5 -14   -0.26    0.59
   0   5  14    0.10    0.42
   0   5  14    0.15    0.49
   0  -5 -14    0.60    0.51
   0   5  14   -0.11    0.29
   0   5  14   -0.29    0.33
   0   5 -14   -0.37    0.42
   0  -5  14    0.56    0.53
   0  -5 -14   -0.15    0.48
   0  -5  14    0.40    0.53
   0  -5 -14   -0.22    0.50
   0  -5 -15    3.98    0.83
   0   5 -15    5.70    0.90
   0  -5 -15    6.45    0.99
   0   5  15    6.15    0.59
   0   5 -15    4.97    0.78
   0   5 -15    5.30    1.28
   0   5  15    4.86    0.87
   0   5  15    4.93    0.82
   0  -5  15    5.73    0.61
   0   5  15    6.03    0.81
   0  -5  15    4.77    0.73
   0   5  15    5.32    0.58
   0  -5  15    5.63    0.82
   0  -5 -15    5.56    0.81
   0   5  16    0.73    0.65
   0  -5  16    0.04    0.32
   0   5  16    0.95    0.93
   0   5  16    0.14    0.44
   0   5  16   -0.12    0.29
   0  -5  16   -0.02    0.54
   0   5 -16   -0.11    0.60
   0   5  16    0.43    0.58
   0  -5 -16    0.41    0.67
   0  -5 -16   -0.10    0.55
   0  -5 -16    0.17    0.56
   0   5 -16    0.00    0.51
   0  -5  16    0.50    0.55
   0   5  16    0.02    0.33
   0   5 -16   -0.02    0.57
   0  -5  16   -0.31    0.38
   0  -6   0  163.34    4.30
   0   6   0  151.51    4.55
   0   6   0  166.04    4.33
   0  -6   0  162.15    4.38
   0  -6   0  169.50    4.38
   0   6   0  163.72    4.38
   0  -6   0  163.82    4.33
   0   6   0  170.75    4.39
   0   6   1   -0.11    0.12
   0   6  -1   -0.09    0.16
   0  -6  -1    0.00    0.13
   0  -6   1    0.13    0.20
   0  -6  -1   -0.09    0.17
   0   6   1   -0.08    0.18
   0   6   1    0.46    0.24
   0  -6   1   -0.01    0.19
   0  -6  -1    0.08    0.21
   0  -6  -1    0.14    0.19
   0   6  -1   -0.08    0.20
   0   6  -1    0.19    0.20
   0  -6   1    0.19    0.20
   0  -6   1    0.10    0.13
   0   6  -1   -0.20    0.17
   0   6   1   -0.15    0.18
   0  -6  -2   12.99    0.54
   0   6   2   12.62    0.59
   0  -6   2   12.69    0.61
   0   6   2   12.67    0.60
   0  -6   2   13.37    0.57
   0  -6   2   12.68    0.59
   0   6   2   13.65    0.65
   0  -6  -2   12.88    0.58
   0   6   2   12.75    0.55
   0   6  -2   13.36    0.62
   0   6  -2   13.26    0.60
   0  -6   2   13.42    0.61
   0  -6  -2   13.81    0.64
   0   6  -2   13.38    0.61
   0  -6  -2   12.45    0.59
   0   6   2   12.72    0.57
   0   6  -3   -0.19    0.21
   0  -6   3    0.02    0.24
   0   6   3    0.14    0.15
   0   6  -3    0.08    0.21
   0   6   3   -0.27    0.18
   0   6   3   -0.13    0.19
   0   6   3    0.11    0.25
   0  -6   3   -0.14    0.17
   0  -6   3   -0.05    0.23
   0  -6  -3   -0.03    0.23
   0  -6  -3   -0.34    0.21
   0  -6   3    0.20    0.21
   0   6   3   -0.26    0.18
   0  -6  -3    0.16    0.15
   0  -6  -4   76.08    2.30
   0  -6  -4   77.10    2.21
   0   6  -4   76.26    2.23
   0  -6   4   77.72    2.23
   0   6  -4   79.06    2.24
   0   6  -4   74.08    2.39
   0  -6  -4   76.44    2.20
   0   6  -4   77.79    2.25
   0   6   4   78.98    2.33
   0   6   4   75.97    2.19
   0  -6  -4   74.59    2.23
   0  -6   4   74.93    2.22
   0   6   4   74.69    2.21
   0  -6   4   76.16    2.22
   0   6   4   78.40    2.22
   0   6   4   76.50    2.21
   0  -6   5    0.79    0.30
   0   6   5    0.23    0.27
   0  -6  -5    0.35    0.28
   0   6   5   -0.03    0.21
   0   6  -5    0.37    0.22
   0  -6  -5    0.52    0.26
   0   6   5    0.35    0.25
   0  -6  -5    1.02    0.28
   0   6   5    0.66    0.35
   0   6   5    0.22    0.20
   0   6  -5    1.53    0.41
   0  -6   5    0.01    0.20
   0  -6  -5    0.87    0.33
   0  -6  -6  318.85    8.42
   0   6  -6  323.94    8.47
   0   6  -6  322.95    8.44
   0   6   6  308.67    8.37
   0   6   6  330.17    8.55
   0  -6  -6  327.11    8.46
   0   6   6  320.61    8.44
   0   6   6  321.67    8.37
   0  -6  -6  314.43    8.41
   0   6  -6  312.27    8.67
   0  -6  -6  325.76    8.54
   0  -6   6  310.11    8.41
   0   6  -6  319.74    8.39
   0  -6   6  320.13    8.43
   0   6   6  318.90    8.42
   0   6   7    0.05    0.26
   0  -6  -7    0.11    0.27
   0   6   7   -0.12    0.29
   0   6   7    0.67    0.34
   0  -6  -7    0.21    0.34
   0   6   7   -0.04    0.23
   0   6  -7    0.17    0.23
   0  -6   7   -0.06    0.27
   0  -6   7   -0.23    0.21
   0   6  -7   -0.39    0.36
   0  -6  -7    0.16    0.25
   0   6   7   -0.32    0.18
   0   6  -7   -0.31    0.28
   0   6  -7    0.64    0.32
   0  -6  -7   -0.07    0.26
   0  -6   7   -0.05    0.29
   0  -6  -8   21.18    0.97
   0  -6  -8   20.63    1.03
   0   6   8   22.38    0.93
   0  -6  -8   20.67    1.08
   0   6   8   20.23    0.95
   0   6  -8   20.36    1.19
   0   6   8   21.00    0.89
   0   6  -8   21.34    1.00
   0  -6   8   22.16    1.02
   0  -6   8   20.93    0.99
   0   6   8   20.78    1.03
   0  -6  -8   21.42    0.96
   0  -6   8   22.58    0.91
   0   6  -8   21.33    1.03
   0   6   8   20.84    1.05
   0   6  -8   21.16    0.89
   0   6   9    0.43    0.37
   0  -6   9   -0.40    0.22
   0   6  -9    0.71    0.44
   0   6  -9    0.26    0.25
   0  -6  -9    0.28    0.33
   0  -6  -9    0.26    0.32
   0   6  -9   -0.46    0.31
   0   6   9    0.30    0.26
   0   6   9    0.17    0.30
   0   6  -9    0.14    0.33
   0   6   9    0.12    0.35
   0  -6   9   -0.04    0.32
   0  -6   9    0.47    0.33
   0   6   9   -0.21    0.23
   0  -6  -9    0.00    0.37
   0   6  10    3.39    0.44
   0   6  10    2.29    0.51
   0   6  10    2.78    0.56
   0  -6  10    3.12    0.42
   0  -6 -10    2.50    0.49
   0  -6 -10    3.32    0.57
   0   6 -10    2.87    0.40
   0  -6  10    2.66    0.50
   0   6  10    3.30    0.48
   0  -6  10    3.11    0.67
   0   6 -10    2.65    0.54
   0   6 -10    3.90    0.58
   0   6 -10    2.30    0.54
   0   6  10    4.48    0.57
   0  -6 -10    4.29    0.65
   0   6  11   -0.10    0.42
   0  -6 -11    0.04    0.38
   0   6  11    0.18    0.27
   0  -6  11   -0.09    0.35
   0   6  11    0.72    0.47
   0   6 -11   -0.34    0.39
   0   6 -11    0.14    0.46
   0   6  11   -0.26    0.28
   0   6  11    0.11    0.35
   0  -6  11   -0.21    0.41
   0  -6 -11   -0.79    0.41
   0  -6 -11    0.02    0.39
   0   6 -11    0.11    0.38
   0  -6  11   -0.13    0.27
   0   6  12   11.65    1.00
   0   6  12    9.38    0.68
   0   6  12    7.48    0.72
   0  -6  12    7.25    0.78
   0  -6  12    8.94    0.70
   0  -6  12    6.91    0.75
   0  -6 -12    7.29    0.89
   0   6  12    8.49    0.80
   0   6 -12    7.97    0.86
   0  -6 -12    8.30    0.87
   0   6 -12    7.78    0.92
   0   6  12    9.52    0.97
   0   6 -13    0.30    0.61
   0  -6 -13    0.12    0.46
   0   6  13    0.66    0.42
   0  -6  13    0.23    0.34
   0  -6  13    0.39    0.55
   0   6  13    0.62    0.33
   0   6 -13   -0.18    0.43
   0  -6 -13   -0.08    0.44
   0   6  13   -0.18    0.47
   0  -6  13   -0.23    0.39
   0  -6 -13    0.38    0.52
   0  -6  13   -0.09    0.29
   0   6  13    0.33    0.48
   0   6 -14    0.36    0.43
   0   6 -14    1.35    0.56
   0  -6 -14    2.15    0.63
   0   6  14    2.11    0.42
   0  -6  14    1.60    0.60
   0  -6 -14    1.32    0.57
   0  -6  14    1.36    0.46
   0   6 -14    1.35    0.69
   0  -6 -14    0.35    0.57
   0   6  14    2.42    0.70
   0   6  14    0.81    0.55
   0  -6  14    1.46    0.40
   0   6  14    1.51    0.49
   0   6  14    0.62    0.55
   0   6 -15   -0.23    0.50
   0   6 -15    0.12    0.64
   0  -6 -15    0.57    0.55
   0   6  15   -0.09    0.45
   0   6  15    0.55    0.68
   0  -6  15    0.04    0.31
   0   6  15   -0.35    0.37
   0   6  15    0.55    0.57
   0  -6  15    0.18    0.53
   0  -6 -15    0.17    0.57
   0   6  15    0.29    0.33
   0  -6 -15    0.25    0.53
   0   6 -15   -0.50    0.52
   0  -6  15    0.63    0.55
   0  -6 -16   14.17    1.37
   0   6  16   14.58    1.29
   0   6  16   17.65    1.35
   0  -6  16   16.37    1.23
   0   6 -16   14.94    1.29
   0   6  16   14.54    1.42
   0   6  16   15.18    0.93
   0   6  16   13.65    0.88
   0  -6  16   13.28    1.18
   0  -6  16   16.88    1.30
   0  -6 -16   13.72    1.29
   0   6 -16   17.29    1.63
   0   6  16   13.10    1.22
   0  -6  16   15.68    0.91
   0  -7   0   -0.22    0.19
   0  -7   0   -0.23    0.20
   0  -7   0   -0.01    0.13
   0   7   0    0.12    0.22
   0  -7   0   -0.04    0.19
   0   7   0   -0.07    0.19
   0   7   0    0.06    0.14
   0   7   0    0.04    0.21
   0   7   1   37.61    1.23
   0  -7   1   36.77    1.19
   0  -7   1   36.50    1.11
   0  -7  -1   36.15    1.22
   0   7   1   37.07    1.13
   0  -7  -1   34.96    1.21
   0   7  -1   35.46    1.23
   0  -7   1   35.86    1.22
   0  -7  -1   33.94    1.16
   0  -7  -1   36.50    1.13
   0   7  -1   37.45    1.10
   0   7   1   35.92    1.16
   0   7  -1   35.41    1.22
   0   7   1   35.24    1.21
   0   7  -1   36.95    1.18
   0  -7   1   37.75    1.21
   0  -7  -2    0.39    0.24
   0   7   2    0.39    0.21
   0  -7   2    0.25    0.22
   0   7  -2    0.30    0.22
   0  -7   2    0.05    0.21
   0  -7   2    0.18    0.20
   0   7   2    0.22    0.20
   0  -7  -2    0.30    0.21
   0   7  -2    0.24    0.21
   0  -7   2    0.09    0.22
   0   7   2   -0.05    0.19
   0   7   2    0.34    0.17
   0   7  -2    0.22    0.24
   0  -7  -2    0.01    0.20
   0  -7  -2    0.05    0.15
   0   7  -3    0.44    0.23
   0  -7   3    0.52    0.26
   0   7   3    0.48    0.22
   0   7   3    0.41    0.19
   0   7   3    0.15    0.21
   0  -7   3    0.44    0.25
   0   7  -3    0.39    0.26
   0   7  -3    0.33    0.26
   0  -7   3   -0.01    0.24
   0   7   3    0.15    0.21
   0  -7  -3    0.37    0.28
   0  -7  -3    0.61    0.23
   0  -7  -3    0.45    0.18
   0   7   3    0.30    0.29
   0  -7  -4    0.19    0.22
   0  -7  -4    0.08    0.27
   0   7  -4    0.17    0.26
   0  -7   4   -0.02    0.24
   0   7   4   -0.20    0.19
   0  -7   4    0.01    0.30
   0   7   4    0.37    0.25
   0  -7   4    0.13    0.25
   0   7   4    0.39    0.24
   0   7   4    0.32    0.32
   0  -7   4    0.34    0.27
   0  -7  -4    0.02    0.19
   0   7  -4   -0.14    0.26
   0  -7  -4    0.63    0.26
   0   7   4    0.33    0.20
   0   7  -4    0.16    0.22
   0   7  -4   -0.09    0.33
   0   7   5   66.78    2.01
   0   7  -5   61.30    2.21
   0   7   5   67.92    2.01
   0  -7  -5   68.64    2.03
   0  -7  -5   63.04    1.99
   0  -7  -5   62.36    2.09
   0   7  -5   67.22    2.02
   0   7  -5   65.90    2.06
   0  -7   5   66.93    2.02
   0  -7   5   67.67    2.04
   0   7   5   67.40    1.98
   0  -7   5   64.26    2.01
   0   7   5   65.15    2.01
   0   7  -5   67.54    2.05
   0   7   5   64.26    2.12
   0  -7  -5   65.78    2.00
   0  -7   6    0.25    0.24
   0  -7  -6    0.24    0.22
   0   7   6    0.68    0.40
   0   7   6    0.30    0.27
   0   7   6    0.25    0.28
   0   7  -6    0.59    0.33
   0   7  -6    0.30    0.33
   0   7  -6    0.46    0.38
   0  -7  -6    0.92    0.37
   0  -7  -6    1.21    0.32
   0  -7   6    0.06    0.28
   0   7  -6    0.15    0.25
   0   7   6    0.60    0.23
   0  -7   6    0.86    0.34
   0   7   6    0.38    0.23
   0  -7  -6    0.82    0.32
   0  -7   7    7.03    0.64
   0   7  -7    5.11    0.49
   0  -7   7    4.29    0.44
   0   7  -7    4.01    0.56
   0   7   7    5.25    0.50
   0   7   7    5.36    0.54
   0  -7  -7    5.16    0.55
   0  -7  -7    4.26    0.44
   0   7   7    5.21    0.51
   0   7   7    5.37    0.63
   0  -7   7    4.36    0.49
   0   7   7    5.56    0.52
   0  -7  -7    4.22    0.56
   0   7  -7    4.02    0.51
   0   7  -7    4.99    0.53
   0  -7  -7    5.85    0.56
   0  -7   8    0.36    0.32
   0  -7   8    0.61    0.34
   0  -7  -8    0.41    0.38
   0  -7  -8    0.51    0.28
   0   7  -8    0.63    0.43
   0  -7  -8    0.26    0.31
   0   7  -8    0.55    0.27
   0   7   8    0.32    0.26
   0  -7  -8    0.61    0.33
   0   7   8    0.59    0.37
   0   7  -8    0.14    0.32
   0   7   8    0.48    0.28
   0   7   8    0.58    0.33
   0   7   8    0.36    0.26
   0  -7   8    0.21    0.24
   0   7  -8   -0.01    0.32
   0  -7  -9    2.27    0.43
   0  -7  -9    3.16    0.56
   0   7   9    2.96    0.42
   0   7   9    2.38    0.41
   0   7   9    2.63    0.48
   0   7  -9    3.01    0.40
   0  -7  -9    1.62    0.34
   0  -7   9    2.10    0.44
   0   7  -9    2.35    0.52
   0  -7   9    1.74    0.37
   0  -7  -9    2.23    0.46
   0   7   9    1.98    0.43
   0   7  -9    2.12    0.57
   0   7   9    2.41    0.50
   0   7  -9    2.55    0.49
   0  -7   9    2.28    0.47
   0  -7  10    0.45    0.30
   0   7 -10    0.50    0.40
   0   7 -10    0.04    0.45
   0   7 -10    0.68    0.43
   0   7  10   -0.09    0.38
   0   7  10   -0.03    0.24
   0   7  10   -0.20    0.38
   0  -7 -10    0.62    0.39
   0  -7 -10    0.35    0.44
   0   7  10   -0.03    0.25
   0  -7  10    0.06    0.38
   0   7 -10    0.19    0.26
   0  -7  10    0.47    0.38
   0  -7 -10    0.22    0.34
   0   7 -11   24.13    1.31
   0   7  11   24.76    1.19
   0  -7 -11   23.74    1.31
   0   7  11   25.47    1.34
   0   7  11   24.80    1.32
   0  -7  11   24.52    1.09
   0   7 -11   24.97    1.29
   0  -7  11   23.85    1.24
   0   7  11   23.20    1.06
   0  -7  11   23.21    1.22
   0  -7 -11   24.33    1.41
   0   7  11   22.90    1.11
   0   7 -11   23.46    1.52
   0  -7 -11   24.96    1.26
   0   7 -12    0.13    0.50
   0   7  12   -0.13    0.45
   0  -7 -12    0.33    0.50
   0  -7  12   -0.33    0.38
   0   7  12    0.11    0.30
   0  -7 -12    0.28    0.44
   0   7  12    0.08    0.45
   0   7 -12    0.25    0.49
   0  -7 -12    0.72    0.45
   0   7  12    0.18    0.39
   0  -7  12    0.07    0.30
   0   7 -12   -0.11    0.43
   0  -7  12    0.32    0.44
   0  -7 -13    1.19    0.54
   0  -7  13    2.15    0.55
   0   7 -13    2.45    0.60
   0  -7  13    1.57    0.56
   0   7  13    2.20    0.44
   0  -7 -13    1.78    0.63
   0  -7 -13    2.57    0.64
   0   7  13    1.10    0.56
   0   7  13    1.56    0.48
   0   7 -13    1.81    0.67
   0   7  13    3.41    0.80
   0  -7  13    1.93    0.46
   0  -7  13    1.89    0.42
   0  -7  14    0.61    0.39
   0   7  14   -0.55    0.47
   0  -7 -14    0.15    0.50
   0  -7  14    0.64    0.51
   0  -7  14    0.18    0.35
   0   7  14   -0.37    0.36
   0   7 -14    0.95    0.68
   0   7 -14   -0.24    0.39
   0   7  14    0.16    0.33
   0   7  14   -0.05    0.51
   0  -7 -14    0.41    0.52
   0   7 -14    0.28    0.48
   0  -7 -14   -0.20    0.52
   0  -7  15   20.47    1.37
   0   7 -15   22.23    1.53
   0   7 -15   20.66    1.76
   0   7  15   22.09    1.43
   0   7 -15   21.98    1.43
   0   7  15   22.62    1.10
   0  -7 -15   18.74    1.52
   0   7  15   21.79    1.35
   0   7  15   22.71    1.30
   0  -7  15   22.31    1.36
   0  -7  15   23.41    1.12
   0  -7 -15   24.13    1.48
   0  -7 -15   20.29    1.58
   0   7  16   -0.38    0.32
   0  -7 -16   -0.43    0.52
   0   7  16    0.42    0.48
   0   7  16   -0.56    0.53
   0   7  16    0.44    0.61
   0   7 -16   -0.45    0.54
   0  -7  16    0.35    0.55
   0  -7  16    0.23    0.35
   0  -7  16   -0.12    0.54
   0  -7  16    0.51    0.52
   0  -7 -16    0.27    0.57
   0  -8   0   81.64    2.35
   0  -8   0   79.60    2.36
   0  -8   0   81.75    2.25
   0   8   0   80.53    2.26
   0   8   0   78.51    2.29
   0   8   0   79.90    2.36
   0   8   1   -0.02    0.15
   0  -8  -1    0.16    0.16
   0  -8  -1    0.06    0.23
   0   8   1   -0.08    0.24
   0   8   1   -0.14    0.21
   0   8   1    0.10    0.22
   0  -8  -1    0.01    0.18
   0   8  -1    0.07    0.24
   0  -8   1    0.21    0.17
   0  -8   1    0.35    0.23
   0   8  -1    0.23    0.17
   0  -8   1    0.10    0.22
   0  -8   1    0.09    0.23
   0   8  -1   -0.03    0.22
   0  -8  -1   -0.01    0.20
   0   8  -1   -0.05    0.19
   0   8   2   47.74    1.51
   0   8   2   50.33    1.56
   0   8   2   50.25    1.50
   0   8  -2   48.04    1.58
   0  -8   2   47.40    1.52
   0  -8   2   47.73    1.57
   0   8  -2   47.04    1.57
   0   8   2   49.02    1.58
   0  -8   2   47.86    1.56
   0  -8  -2   47.79    1.57
   0  -8  -2   52.36    1.61
   0   8   2   48.84    1.61
   0  -8  -2   46.70    1.60
   0   8  -2   47.83    1.54
   0  -8  -2   48.04    1.51
   0  -8   2   51.46    1.47
   0  -8   3   -0.04    0.23
   0  -8  -3    0.29    0.19
   0   8   3    0.44    0.31
   0   8   3    0.27    0.19
   0  -8   3    0.44    0.26
   0  -8   3    0.27    0.26
   0   8  -3    0.46    0.25
   0   8   3    0.12    0.24
   0   8   3    0.63    0.27
   0   8  -3    0.44    0.27
   0  -8   3    0.41    0.27
   0   8  -3    0.59    0.29
   0   8   3    0.33    0.24
   0  -8  -3    1.06    0.33
   0  -8  -3    0.14    0.23
   0   8  -4  198.91    5.38
   0  -8   4  196.93    5.37
   0  -8  -4  197.46    5.33
   0  -8  -4  196.98    5.43
   0   8   4  197.32    5.32
   0  -8   4  197.42    5.35
   0   8   4  200.16    5.34
   0   8  -4  199.24    5.39
   0  -8  -4  198.22    5.33
   0  -8   4  203.55    5.39
   0   8   4  192.53    5.44
   0   8  -4  203.90    5.40
   0   8   4  198.93    5.38
   0   8   4  203.08    5.34
   0   8  -4  192.51    5.55
   0  -8   4  203.63    5.39
   0   8   5   -0.03    0.25
   0   8  -5   -0.01    0.24
   0  -8  -5    0.62    0.33
   0  -8   5    0.20    0.28
   0   8  -5    0.17    0.31
   0  -8  -5    0.22    0.26
   0  -8   5   -0.10    0.25
   0   8  -5    0.02    0.29
   0  -8   5    0.38    0.30
   0   8  -5    0.14    0.35
   0  -8  -5    0.01    0.26
   0   8   5    0.40    0.36
   0   8   5   -0.16    0.21
   0  -8   5    0.29    0.31
   0   8   5    0.08    0.23
   0   8   5    0.08    0.25
   0  -8  -5   -0.19    0.19
   0  -8  -6   59.67    2.07
   0  -8   6   62.36    1.98
   0  -8   6   61.06    1.98
   0   8  -6   61.19    2.00
   0   8   6   61.31    1.96
   0  -8  -6   61.48    1.97
   0   8   6   58.07    2.08
   0  -8  -6   64.18    1.97
   0   8  -6   61.28    1.96
   0   8  -6   61.04    2.00
   0  -8   6   63.54    1.97
   0   8  -6   60.37    2.21
   0  -8   6   59.01    2.09
   0   8   6   64.17    1.94
   0   8   6   63.13    1.96
   0   8   6   60.69    1.94
   0  -8  -6   61.60    1.95
   0   8  -7    1.49    0.37
   0   8  -7    0.61    0.29
   0  -8   7    0.94    0.36
   0   8   7    0.94    0.44
   0  -8  -7    0.93    0.34
   0  -8  -7    1.70    0.44
   0   8  -7    0.18    0.35
   0   8   7    0.59    0.27
   0  -8   7    0.39    0.34
   0   8   7    0.60    0.33
   0  -8  -7    1.38    0.35
   0   8   7    0.78    0.27
   0  -8   7    0.73    0.27
   0   8  -7    0.61    0.42
   0  -8  -7    0.88    0.32
   0   8   7    0.76    0.30
   0   8   8   19.37    1.01
   0   8   8   20.48    0.93
   0  -8  -8   20.15    0.97
   0  -8   8   20.38    1.02
   0   8  -8   19.02    0.91
   0   8   8   19.22    0.91
   0  -8  -8   20.65    1.02
   0  -8  -8   18.72    0.96
   0   8  -8   19.92    1.04
   0  -8   8   17.91    0.99
   0   8  -8   21.28    1.25
   0  -8   8   18.92    0.92
   0   8   8   19.80    0.95
   0   8  -8   19.04    1.03
   0  -8  -8   19.13    1.08
   0   8   9    0.21    0.28
   0   8  -9    0.19    0.37
   0   8  -9    0.00    0.35
   0   8   9    0.50    0.37
   0  -8   9   -0.01    0.27
   0  -8  -9   -0.13    0.28
   0   8   9    0.25    0.31
   0  -8  -9    0.02    0.39
   0  -8  -9    0.23    0.33
   0  -8  -9    0.06    0.33
   0   8  -9   -0.04    0.24
   0   8   9    0.04    0.25
   0  -8   9   -0.03    0.32
   0   8  -9    0.22    0.44
   0  -8   9   -0.12    0.33
   0   8   9    0.17    0.39
   0  -8 -10   13.28    0.87
   0   8  10   11.86    0.82
   0   8 -10   13.18    0.95
   0   8  10   13.48    1.01
   0  -8 -10   11.97    0.87
   0  -8 -10   11.96    0.93
   0   8  10   14.23    0.98
   0   8  10   13.36    0.78
   0  -8 -10   10.24    0.95
   0  -8  10   12.02    0.79
   0   8 -10   13.37    0.95
   0   8  10   12.17    0.82
   0  -8  10   10.39    0.86
   0   8 -10   12.24    1.12
   0  -8  10   10.14    0.85
   0   8 -10   11.86    0.77
   0   8 -11    0.21    0.49
   0   8 -11    0.35    0.47
   0  -8  11    0.38    0.33
   0   8  11    0.27    0.31
   0   8  11    0.43    0.32
   0   8 -11    0.48    0.32
   0  -8 -11    0.36    0.50
   0   8  11    0.74    0.45
   0  -8  11    0.52    0.41
   0  -8  11    0.99    0.46
   0  -8 -11    0.75    0.44
   0   8 -11    0.34    0.42
   0   8  11    0.62    0.51
   0   8  11    0.65    0.39
   0  -8 -11    0.08    0.41
   0   8  12   10.23    0.84
   0  -8  12    7.58    0.80
   0   8  12    9.57    0.74
   0   8  12   11.00    1.00
   0  -8 -12    8.25    0.93
   0   8 -12    8.80    0.88
   0  -8 -12   10.52    0.96
   0   8  12   10.09    0.99
   0  -8 -12    8.38    0.89
   0  -8  12    9.86    0.77
   0  -8  12    9.02    0.91
   0   8 -12    5.47    1.06
   0  -8  13    0.28    0.34
   0   8  13    0.03    0.32
   0  -8 -13    0.12    0.45
   0   8  13   -0.60    0.48
   0  -8 -13    0.48    0.47
   0  -8  13    0.54    0.47
   0   8  13    0.00    0.52
   0   8 -13    0.37    0.50
   0  -8 -13    1.22    0.61
   0   8 -13   -0.01    0.47
   0  -8  13    0.69    0.51
   0   8  13    0.31    0.41
   0   8 -14    2.73    0.67
   0   8  14    2.51    0.69
   0  -8  14    2.88    0.66
   0   8  14    2.69    0.49
   0  -8  14    3.97    0.70
   0  -8 -14    3.49    0.68
   0   8  14    2.89    0.69
   0  -8  14    2.94    0.52
   0  -8 -14    1.99    0.63
   0  -8  14    2.92    0.52
   0   8  14    3.07    0.70
   0   8 -14    2.94    1.30
   0   8 -15   -0.08    0.68
   0   8  15   -0.59    0.60
   0   8 -15    0.17    0.52
   0   8 -15    0.04    0.56
   0   8  15    0.34    0.43
   0   8  15   -0.39    0.44
   0  -8 -15    0.53    0.56
   0  -8  15    0.38    0.38
   0   8  15   -0.46    0.52
   0   8  15    0.18    0.36
   0  -8  15   -0.93    0.46
   0  -8 -15   -0.19    0.54
   0  -8 -15    0.53    0.56
   0  -8  16    1.41    0.76
   0  -8 -16    0.39    0.61
   0   8  16    0.40    0.53
   0  -8  16    1.94    0.47
   0   8  16    1.15    0.47
   0  -8  16    1.02    0.63
   0   8  16    2.23    0.75
   0  -8  16    2.41    0.93
   0   8 -16    1.71    0.68
   0  -8 -16    1.69    0.69
   0   8  16    0.68    0.62
   0   9   0    0.27    0.25
   0   9   0   -0.04    0.26
   0  -9   0    0.04    0.16
   0  -9   0    0.30    0.24
   0  -9   0   -0.14    0.23
   0   9   0    0.17    0.25
   0  -9   0   -0.05    0.23
   0  -9  -1   92.45    2.78
   0   9   1   93.42    2.78
   0  -9   1   96.42    2.72
   0   9  -1   91.37    2.71
   0   9  -1  100.51    2.62
   0  -9  -1   97.57    2.71
   0  -9   1   96.27    2.79
   0  -9  -1   92.07    2.70
   0  -9   1   96.98    2.65
   0   9   1  100.58    2.81
   0  -9  -1   96.21    2.78
   0  -9   1   94.22    2.76
   0   9  -1   93.35    2.77
   0   9   1   97.34    2.68
   0   9  -1   93.80    2.79
   0   9   1   93.17    2.70
   0  -9  -2    0.10    0.24
   0   9   2   -0.16    0.27
   0   9  -2    0.21    0.23
   0  -9  -2    0.01    0.27
   0   9   2    0.00    0.23
   0  -9   2   -0.32    0.25
   0   9   2    0.21    0.19
   0  -9  -2    0.40    0.26
   0  -9   2    0.25    0.19
   0   9  -2    0.15    0.28
   0  -9   2   -0.32    0.24
   0   9   2    0.00    0.25
   0  -9  -2    0.10    0.17
   0  -9   2    0.42    0.28
   0   9  -2    0.33    0.27
   0   9  -3   24.34    1.01
   0  -9  -3   22.71    0.93
   0   9   3   23.61    1.05
   0   9   3   22.87    0.94
   0  -9   3   22.40    0.99
   0  -9  -3   23.02    0.91
   0  -9   3   23.84    0.97
   0  -9  -3   24.30    0.99
   0  -9   3   23.83    0.97
   0   9  -3   24.60    1.00
   0   9   3   24.60    1.00
   0   9  -3   21.48    0.99
   0  -9   3   23.90    0.91
   0  -9  -3   22.59    1.00
   0   9   3   22.41    0.90
   0   9   3   23.91    0.97
   0   9   4    0.01    0.24
   0  -9   4    0.32    0.29
   0   9   4    0.21    0.21
   0  -9  -4   -0.29    0.25
   0   9  -4   -0.10    0.28
   0   9   4   -0.07    0.31
   0   9  -4   -0.03    0.28
   0  -9   4   -0.22    0.25
   0   9   4    0.09    0.27
   0  -9  -4    0.11    0.30
   0  -9   4   -0.01    0.27
   0   9   4    0.48    0.30
   0   9  -4    0.23    0.26
   0  -9   4    0.31    0.30
   0  -9  -4    0.33    0.23
   0   9  -5   63.21    2.23
   0  -9   5   63.58    2.04
   0   9   5   65.07    1.97
   0  -9  -5   60.94    1.96
   0   9   5   62.56    1.99
   0   9  -5   61.28    2.01
   0  -9   5   63.04    1.98
   0   9  -5   64.72    2.03
   0   9   5   62.91    1.96
   0  -9   5   62.03    1.99
   0   9   5   58.26    1.91
   0  -9  -5   59.64    2.06
   0  -9   5   60.80    1.99
   0  -9  -5   64.13    1.97
   0   9  -5   65.22    2.02
   0   9   5   61.28    2.08
   0   9  -6    0.29    0.41
   0   9   6    0.58    0.27
   0  -9  -6    0.67    0.29
   0   9  -6    0.32    0.28
   0  -9  -6    0.34    0.25
   0  -9   6    0.73    0.37
   0  -9   6    0.52    0.31
   0   9  -6    0.46    0.34
   0   9   6    1.05    0.31
   0  -9  -6    0.38    0.34
   0  -9  -6    0.57    0.31
   0  -9   6    0.39    0.31
   0  -9   6    0.09    0.28
   0   9   6    0.51    0.35
   0   9  -6    0.67    0.34
   0   9   6    0.97    0.44
   0   9   6    0.75    0.27
   0  -9   7   66.59    2.32
   0   9   7   69.77    2.33
   0   9   7   66.68    2.16
   0   9  -7   66.17    2.45
   0  -9   7   69.33    2.15
   0  -9  -7   65.41    2.14
   0   9   7   67.21    2.15
   0  -9  -7   65.61    2.28
   0  -9   7   68.50    2.19
   0   9   7   69.24    2.15
   0  -9   7   65.63    2.15
   0   9  -7   67.39    2.16
   0   9  -7   68.07    2.23
   0   9  -7   63.72    2.18
   0  -9  -7   65.32    2.15
   0  -9  -7   67.71    2.18
   0   9   7   67.39    2.11
   0   9  -8   -0.02    0.34
   0  -9  -8   -0.15    0.25
   0  -9  -8   -0.12    0.30
   0  -9   8   -0.31    0.25
   0   9  -8   -0.03    0.38
   0   9   8    0.13    0.26
   0  -9  -8   -0.13    0.30
   0   9   8    0.57    0.46
   0  -9   8    0.00    0.41
   0  -9  -8   -0.12    0.51
   0  -9   8   -0.16    0.32
   0  -9   8    0.02    0.33
   0   9   8   -0.07    0.30
   0   9   8   -0.06    0.27
   0   9  -8   -0.05    0.26
   0   9  -8    0.08    0.38
   0   9   8   -0.11    0.24
   0  -9  -9   28.40    1.29
   0   9   9   27.70    1.18
   0   9  -9   25.35    1.28
   0   9  -9   28.37    1.20
   0  -9  -9   27.21    1.37
   0  -9  -9   28.44    1.24
   0  -9   9   28.31    1.27
   0   9   9   26.96    1.32
   0  -9  -9   28.31    1.26
   0   9   9   28.36    1.28
   0   9   9   28.42    1.23
   0  -9   9   26.67    1.26
   0   9  -9   27.43    1.53
   0  -9   9   29.35    1.21
   0   9  -9   28.14    1.32
   0   9 -10   -0.06    0.40
   0  -9 -10    0.20    0.46
   0   9 -10    0.26    0.41
   0  -9 -10   -0.10    0.31
   0  -9  10   -0.32    0.38
   0   9  10   -0.08    0.39
   0  -9  10    0.11    0.32
   0  -9 -10   -0.22    0.36
   0   9 -10    0.13    0.29
   0  -9 -10    0.18    0.39
   0   9  10    0.12    0.31
   0   9  10   -0.19    0.31
   0   9  10    0.21    0.42
   0  -9  10    0.02    0.37
   0   9  10   -0.15    0.26
   0   9 -10   -0.62    0.42
   0  -9 -11   10.97    0.95
   0   9 -11   10.59    1.04
   0  -9 -11   10.94    1.02
   0   9  11   10.75    0.79
   0   9 -11    8.49    0.73
   0   9  11    9.13    0.90
   0  -9  11   10.26    0.92
   0   9 -11   10.89    1.27
   0  -9  11   11.27    0.80
   0   9  11    9.49    0.94
   0  -9 -11    9.07    1.29
   0  -9  11    9.94    0.93
   0   9  11   10.01    0.81
   0  -9 -12    0.07    0.48
   0  -9 -12    0.16    0.44
   0  -9  12    1.20    0.50
   0  -9  12    0.05    0.33
   0   9  12    0.79    0.43
   0   9  12   -0.25    0.43
   0  -9  12    0.05    0.46
   0   9  12    0.08    0.50
   0   9  12    0.46    0.36
   0   9 -12    0.58    0.50
   0  -9 -12   -0.16    0.44
   0   9 -12    0.27    0.33
   0   9  13    7.56    0.71
   0  -9  13    8.61    0.88
   0  -9 -13    6.90    0.90
   0  -9 -13    9.16    0.98
   0  -9  13    7.88    0.77
   0   9  13    7.09    0.88
   0   9  13    8.89    0.93
   0   9  13    8.09    0.81
   0  -9 -13    6.35    0.82
   0   9 -13    7.68    0.86
   0   9 -14   -0.11    0.58
   0   9 -14   -0.25    0.49
   0   9  14   -0.59    0.32
   0   9  14   -0.14    0.54
   0  -9  14    0.12    0.35
   0  -9 -14    0.45    0.54
   0   9  14   -0.04    0.34
   0  -9  14    0.44    0.52
   0   9  14   -0.07    0.48
   0   9 -14    0.33    0.56
   0  -9 -14    0.03    0.48
   0  -9  14    0.06    0.49
   0   9  14    0.03    0.50
   0  -9  14   -0.07    0.34
   0  -9 -14    0.87    0.54
   0   9 -15    4.23    0.90
   0   9  15    3.18    0.81
   0   9  15    4.39    0.69
   0  -9 -15    4.29    0.80
   0   9 -15    4.52    0.81
   0  -9  15    3.55    0.74
   0  -9 -15    4.49    0.80
   0  -9 -15    2.90    0.84
   0   9 -15    4.82    1.11
   0  -9  15    4.33    0.59
   0  -9  15    3.76    0.74
   0   9  15    3.85    0.68
   0   9  15    3.60    0.77
   0 -10   0  120.24    3.41
   0  10   0  122.50    3.44
   0  10   0  119.04    3.35
   0 -10   0  117.88    3.43
   0  10   0  114.74    3.43
   0 -10   0  118.13    3.34
   0 -10   0  120.37    3.29
   0  10   0  121.83    3.24
   0 -10   1    0.27    0.27
   0 -10  -1   -0.19    0.23
   0  10   1    0.15    0.27
   0  10  -1    0.37    0.28
   0  10   1   -0.14    0.19
   0  10  -1    0.10    0.22
   0 -10   1    0.15    0.25
   0 -10  -1   -0.02    0.25
   0 -10  -1   -0.06    0.18
   0  10   1   -0.14    0.26
   0  10  -1   -0.29    0.26
   0  10   1    0.30    0.30
   0  10  -1    0.10    0.21
   0 -10   1    0.14    0.26
   0 -10  -1   -0.44    0.24
   0 -10   1    0.19    0.19
   0  10   2   51.96    1.76
   0 -10  -2   53.18    1.73
   0  10   2   52.93    1.62
   0  10   2   50.09    1.72
   0  10   2   51.52    1.65
   0  10  -2   51.27    1.73
   0 -10   2   51.86    1.66
   0 -10   2   51.28    1.69
   0 -10   2   51.12    1.72
   0 -10  -2   50.57    1.71
   0 -10  -2   50.69    1.64
   0 -10  -2   52.92    1.62
   0 -10   2   49.27    1.70
   0  10  -2   50.76    1.72
   0  10  -2   49.88    1.66
   0 -10   3    0.37    0.26
   0 -10  -3   -0.08    0.18
   0  10  -3   -0.24    0.26
   0  10   3    0.24    0.20
   0  10   3    0.25    0.29
   0  10   3   -0.19    0.30
   0  10   3   -0.08    0.26
   0 -10   3   -0.21    0.25
   0 -10  -3   -0.32    0.26
   0 -10   3   -0.09    0.26
   0 -10  -3    0.17    0.25
   0 -10  -3   -0.12    0.24
   0  10  -3    0.18    0.26
   0  10  -3   -0.15    0.27
   0 -10   3   -0.03    0.24
   0  10   3    0.15    0.26
   0 -10   4   47.53    1.61
   0 -10  -4   50.65    1.60
   0  10   4   48.65    1.74
   0 -10   4   49.23    1.67
   0 -10  -4   44.87    1.67
   0  10   4   46.46    1.57
   0  10  -4   48.72    1.68
   0 -10   4   49.36    1.60
   0 -10  -4   48.41    1.60
   0  10  -4   47.48    1.65
   0  10   4   47.44    1.60
   0 -10   4   47.01    1.63
   0  10   4   48.70    1.67
   0  10   4   46.69    1.58
   0  10  -4   49.49    1.65
   0 -10  -5    0.30    0.25
   0 -10   5    0.15    0.30
   0  10  -5   -0.05    0.30
   0 -10   5    0.12    0.25
   0  10   5    0.13    0.24
   0 -10  -5   -0.25    0.28
   0 -10   5    0.64    0.31
   0  10  -5    0.53    0.42
   0 -10   5    0.30    0.30
   0 -10  -5    0.14    0.27
   0  10   5    0.69    0.30
   0  10  -5    0.02    0.31
   0  10   5    0.17    0.28
   0  10   5    0.03    0.21
   0  10   5    0.21    0.37
   0  10  -5    0.71    0.32
   0  10   6   58.30    2.08
   0 -10  -6   62.31    1.95
   0 -10   6   60.04    1.97
   0 -10   6   61.87    1.97
   0 -10  -6   57.88    1.93
   0  10  -6   59.01    1.99
   0  10   6   56.42    1.96
   0 -10   6   60.63    2.04
   0  10   6   58.10    1.95
   0  10   6   60.19    1.94
   0  10  -6   60.03    2.00
   0  10   6   57.76    1.89
   0 -10  -6   53.97    2.03
   0  10  -6   61.34    1.99
   0 -10   6   58.52    1.94
   0  10  -6   59.18    2.23
   0  10  -7    0.06    0.27
   0 -10  -7    0.23    0.26
   0 -10  -7    0.55    0.33
   0 -10   7    0.08    0.28
   0 -10   7    0.25    0.32
   0  10  -7    0.74    0.38
   0  10   7    0.16    0.30
   0 -10   7   -0.23    0.31
   0 -10  -7    0.55    0.39
   0 -10  -7    0.32    0.34
   0  10   7    0.69    0.43
   0  10  -7    0.05    0.34
   0  10  -7    0.33    0.43
   0  10   7    0.16    0.26
   0  10   7    0.33    0.29
   0 -10   7    0.25    0.36
   0  10   7    0.23    0.29
   0  10  -8   56.80    1.96
   0  10   8   55.83    1.96
   0  10  -8   56.41    2.28
   0 -10   8   58.98    1.96
   0 -10  -8   54.86    1.96
   0 -10  -8   56.19    2.11
   0 -10  -8   58.18    1.97
   0  10   8   58.39    1.97
   0  10   8   57.37    1.94
   0  10  -8   56.02    2.00
   0 -10  -8   58.41    2.00
   0 -10   8   55.77    1.98
   0  10   8   56.19    1.91
   0  10   8   59.24    2.17
   0 -10   8   62.18    2.21
   0 -10   8   59.48    2.58
   0  10  -8   52.33    2.00
   0  10   9    0.03    0.35
   0 -10  -9   -0.03    0.28
   0 -10  -9   -0.06    0.37
   0  10   9    0.68    0.36
   0  10   9    0.36    0.33
   0 -10   9    0.50    0.49
   0 -10   9    0.20    0.38
   0 -10  -9    0.00    0.36
   0  10  -9    0.07    0.40
   0 -10   9    0.32    0.33
   0 -10  -9    0.38    0.44
   0 -10   9    0.01    0.38
   0  10  -9    0.25    0.31
   0  10  -9    0.49    0.43
   0  10   9    0.37    0.31
   0  10  -9   -0.34    0.41
   0 -10  10   30.48    1.65
   0  10  10   29.96    1.31
   0  10  10   31.96    1.32
   0 -10  10   29.19    1.30
   0 -10 -10   30.43    1.42
   0  10 -10   30.44    1.46
   0  10 -10   28.77    1.44
   0 -10  10   31.93    1.40
   0  10 -10   29.76    1.30
   0  10  10   31.55    1.43
   0 -10  10   30.66    1.41
   0 -10 -10   29.71    1.54
   0  10  10   32.50    1.51
   0 -10 -10   30.36    1.39
   0  10 -10   32.65    1.72
   0 -10 -10   28.92    1.36
   0  10  10   27.32    1.33
   0 -10 -11    0.34    0.35
   0  10  11   -0.16    0.44
   0 -10  11   -0.11    0.42
   0  10 -11   -0.03    0.44
   0  10  11    0.11    0.43
   0 -10 -11    0.42    0.43
   0 -10 -11    0.13    0.49
   0  10  11    0.48    0.35
   0 -10 -11    0.04    0.42
   0 -10  11    0.13    0.41
   0  10 -11    0.18    0.33
   0 -10  11   -0.33    0.32
   0 -10  11   -0.05    0.59
   0  10  11    0.19    0.37
   0  10 -12   18.41    1.27
   0 -10 -12   20.58    1.29
   0 -10  12   19.23    1.23
   0  10  12   18.81    1.12
   0 -10 -12   18.76    1.19
   0 -10  12   21.16    1.10
   0  10  12   19.88    1.26
   0 -10  12   19.80    1.22
   0  10  12   19.58    1.30
   0 -10 -12   20.16    1.38
   0  10 -12   21.24    1.08
   0 -10  12   17.09    2.37
   0  10  12   20.45    1.08
   0 -10  13    0.63    0.67
   0  10  13    0.20    0.49
   0 -10  13    0.79    0.51
   0  10  13   -0.40    0.66
   0  10 -13   -0.05    0.48
   0 -10 -13    0.14    0.52
   0  10  13    0.49    0.55
   0 -10  13   -0.12    0.36
   0 -10 -13    0.74    0.51
   0 -10 -13    0.05    0.44
   0 -10  14   15.72    1.22
   0  10  14   17.73    1.02
   0  10  14   12.92    1.21
   0  10  14   16.23    1.16
   0  10 -14   14.06    1.26
   0 -10  14   15.60    1.00
   0 -10  14   16.41    1.32
   0 -10 -14   15.07    1.22
   0  10 -14   15.51    1.27
   0 -10 -14   11.40    1.21
   0  10 -14   12.76    1.43
   0  10  14   16.73    1.28
   0 -10  14   16.80    1.60
   0  10  14   15.32    1.11
   0 -10 -14   14.03    1.24
   0  10  15   -0.04    0.38
   0  10  15    0.70    0.62
   0  10  15   -0.39    0.44
   0  10 -15    0.00    0.55
   0 -10  15    0.50    0.55
   0 -10  15    0.07    0.48
   0 -10 -15   -0.47    0.51
   0 -10  15    0.58    0.59
   0 -10 -15   -0.87    0.49
   0 -10  15   -0.27    0.36
   0 -10  15   -0.56    0.64
   0  10  15    0.50    0.62
   0 -11   0   -0.01    0.26
   0 -11   0    0.70    0.31
   0  11   0   -0.10    0.28
   0  11   0   -0.24    0.28
   0  11   0   -0.15    0.28
   0 -11   0   -0.15    0.18
   0 -11   0   -0.09    0.24
   0  11   0   -0.08    0.21
   0 -11  -1   97.03    2.85
   0 -11  -1   92.97    2.76
   0  11  -1   98.26    2.64
   0 -11   1   94.42    2.69
   0 -11  -1   94.09    2.71
   0 -11  -1   93.21    2.85
   0  11   1   93.76    2.73
   0 -11   1   93.13    2.86
   0  11   1   97.11    2.89
   0 -11   1   94.84    2.78
   0  11   1   94.92    2.77
   0  11  -1   97.63    2.89
   0 -11   1   94.09    2.83
   0  11  -1   94.70    2.86
   0  11  -1   95.54    2.79
   0  11   1   95.03    2.87
   0 -11   2   -0.13    0.26
   0  11   2    0.11    0.27
   0 -11  -2    0.12    0.21
   0 -11  -2    0.18    0.30
   0  11  -2    0.03    0.28
   0 -11   2    0.11    0.28
   0  11   2    0.41    0.29
   0 -11  -2   -0.29    0.24
   0  11   2    0.30    0.33
   0 -11   2   -0.07    0.28
   0  11  -2    0.02    0.28
   0 -11  -2    0.27    0.27
   0  11   2   -0.04    0.20
   0  11  -2   -0.39    0.25
   0 -11   2    0.00    0.18
   0  11   3   10.34    0.71
   0  11   3    9.64    0.77
   0 -11  -3    9.35    0.63
   0 -11  -3    9.90    0.69
   0  11  -3   10.25    0.72
   0  11   3    8.79    0.58
   0  11  -3   10.17    0.73
   0  11  -3    8.61    0.65
   0 -11   3    9.52    0.69
   0  11   3    9.84    0.64
   0 -11   3   11.46    0.71
   0 -11  -3    9.42    0.70
   0 -11   3    9.81    0.69
   0  11   3    9.14    0.67
   0 -11  -3    8.92    0.58
   0 -11   3   10.07    0.56
   0  11  -4    0.43    0.30
   0 -11   4    0.00    0.24
   0  11  -4    0.67    0.33
   0  11  -4    0.20    0.28
   0  11   4    0.51    0.32
   0 -11   4    0.70    0.33
   0 -11  -4    0.41    0.24
   0 -11  -4    0.34    0.32
   0  11   4    0.16    0.28
   0 -11   4    0.55    0.29
   0  11   4    0.44    0.22
   0  11   4    0.83    0.39
   0  11   4    0.24    0.27
   0 -11   4    0.53    0.33
   0 -11  -4    0.79    0.30
   0 -11   5  100.94    2.95
   0  11  -5  100.83    3.02
   0 -11  -5   97.09    2.94
   0  11   5  100.85    3.01
   0  11   5   94.63    2.91
   0 -11   5   97.36    2.97
   0 -11  -5   99.98    2.93
   0 -11   5  101.28    2.95
   0  11  -5   96.27    3.00
   0 -11   5  102.74    3.00
   0 -11  -5   96.91    3.04
   0  11  -5   99.72    3.21
   0  11   5   98.86    3.08
   0  11  -5   99.77    3.00
   0  11   5   94.85    3.13
   0  11   5   96.53    2.90
   0 -11   6    0.45    0.37
   0  11   6    0.13    0.29
   0  11   6    0.53    0.29
   0 -11   6    0.13    0.34
   0  11  -6    0.05    0.30
   0  11   6    0.43    0.43
   0 -11  -6    0.63    0.33
   0  11   6    0.23    0.26
   0 -11   6    0.61    0.37
   0  11  -6    0.25    0.43
   0 -11   6    0.16    0.29
   0  11   6    0.52    0.31
   0 -11  -6    0.19    0.26
   0 -11  -6    0.12    0.33
   0  11  -6    0.78    0.39
   0  11  -6    0.11    0.33
   0  11   7   18.21    0.97
   0  11   7   19.17    1.08
   0 -11  -7   18.82    1.00
   0 -11   7   18.47    1.01
   0 -11  -7   18.60    1.10
   0  11  -7   17.85    1.01
   0  11  -7   19.36    0.99
   0 -11   7   19.28    1.11
   0  11   7   19.83    0.98
   0  11   7   18.75    1.17
   0 -11  -7   20.43    0.98
   0 -11   7   19.66    0.99
   0  11   7   18.73    0.93
   0  11  -7   17.76    1.03
   0  11  -8   -0.22    0.36
   0  11  -8   -0.08    0.37
   0 -11  -8    0.11    0.28
   0  11  -8   -0.18    0.28
   0 -11   8    0.12    0.38
   0  11   8    0.44    0.50
   0 -11  -8    0.65    0.39
   0 -11  -8    0.53    0.43
   0 -11  -8    0.13    0.34
   0 -11   8   -0.24    0.32
   0 -11   8    0.05    0.42
   0  11   8   -0.01    0.33
   0 -11   8   -0.15    0.34
   0  11   8    0.10    0.28
   0  11  -8   -0.71    0.42
   0  11   8   -0.12    0.29
   0  11   8    0.05    0.33
   0 -11   9   46.94    1.75
   0 -11  -9   41.26    1.69
   0 -11  -9   43.98    1.70
   0  11  -9   44.70    1.80
   0 -11  -9   40.02    1.82
   0  11   9   44.85    1.72
   0 -11   9   43.55    1.74
   0  11   9   43.92    1.93
   0  11  -9   45.70    1.80
   0  11  -9   44.66    1.70
   0  11   9   44.14    1.70
   0 -11   9   42.82    1.67
   0  11   9   45.12    1.66
   0 -11   9   47.00    1.95
   0 -11  -9   44.26    1.74
   0  11   9   48.03    1.71
   0  11  -9   44.09    2.06
   0 -11 -10   -0.35    0.36
   0  11  10    0.15    0.37
   0 -11 -10    0.04    0.56
   0  11  10    0.57    0.41
   0 -11 -10    0.52    0.54
   0  11  10    0.03    0.32
   0 -11  10    0.57    0.45
   0  11  10    0.03    0.46
   0  11 -10    0.41    0.48
   0 -11 -10    0.04    0.43
   0  11 -10   -0.18    0.33
   0 -11  10    0.49    0.54
   0 -11  10    0.45    0.43
   0  11  10   -0.12    0.32
   0  11 -10    0.51    0.50
   0 -11  10    0.51    0.39
   0 -11 -11   18.99    1.13
   0  11 -11   18.02    1.04
   0 -11 -11   19.92    1.21
   0  11  11   17.85    1.16
   0  11  11   16.78    1.26
   0  11 -11   19.67    1.24
   0  11  11   19.15    1.20
   0  11  11   20.09    1.09
   0 -11 -11   19.93    1.17
   0 -11 -11   18.18    1.30
   0 -11  11   19.43    1.17
   0 -11  11   19.57    1.08
   0 -11  11   18.09    1.15
   0 -11  11   18.96    1.44
   0 -11  12    0.56    0.47
   0  11  12   -0.19    0.50
   0  11 -12    0.42    0.37
   0  11  12    0.00    0.44
   0 -11 -12    0.82    0.56
   0  11  12    0.09    0.40
   0 -11  12    0.54    0.40
   0  11  12    0.08    0.34
   0 -11 -12    0.17    0.44
   0 -11 -12    0.25    0.48
   0  11 -12    0.51    0.50
   0  11  13   10.97    0.92
   0 -11  13   11.18    0.90
   0  11 -13    9.07    0.83
   0 -11 -13    8.23    1.17
   0 -11  13   10.81    1.28
   0 -11  13   10.78    1.02
   0 -11 -13    9.91    0.99
   0  11  13   10.27    0.86
   0  11  13    9.38    0.97
   0 -11 -13    8.68    0.91
   0  11 -13    7.53    0.90
   0  11  13    9.71    1.04
   0 -11  13    9.59    0.94
   0  11 -13    7.75    0.97
   0  11 -14    0.06    0.54
   0  11  14    0.11    0.55
   0 -11 -14    0.51    0.53
   0  11  14    0.41    0.50
   0 -11  14    0.17    0.42
   0 -11  14    0.24    0.56
   0 -11  14    0.22    0.53
   0  11 -14   -0.77    0.49
   0  11  14   -0.54    0.50
   0 -11 -14   -0.24    0.47
   0 -11  14   -1.11    0.61
   0  11  14    0.25    0.45
   0  11  14   -0.41    0.34
   0  11 -14    0.27    0.59
   0 -11 -14    0.93    0.63
   0  11  15   12.78    1.24
   0 -11  15   13.10    0.98
   0  11  15   13.70    1.00
   0  11  15   10.73    1.01
   0 -11  15   12.08    1.16
   0  11  15   11.31    1.16
   0 -11  15    9.88    1.01
   0 -11  15   12.60    1.02
   0  11 -15   11.94    1.15
   0 -11 -15   10.26    1.08
   0 -11  15   12.86    1.45
   0 -11 -15   12.56    1.25
   0  12   0   25.02    1.16
   0 -12   0   27.49    1.17
   0  12   0   28.85    1.20
   0 -12   0   27.20    1.09
   0 -12   0   28.15    1.17
   0 -12   0   26.75    1.02
   0  12   0   26.49    1.10
   0  12   0   27.83    0.96
   0  12   1    0.37    0.22
   0  12   1    0.00    0.28
   0 -12   1    0.19    0.21
   0 -12   1    0.00    0.26
   0 -12  -1   -0.27    0.23
   0  12  -1   -0.21    0.19
   0  12   1    0.46    0.33
   0 -12   1   -0.29    0.25
   0  12   1   -0.18    0.28
   0 -12  -1   -0.46    0.25
   0 -12   1    0.49    0.32
   0 -12  -1   -0.01    0.19
   0 -12  -1    0.46    0.29
   0  12  -1   -0.64    0.23
   0  12  -1   -0.19    0.27
   0  12  -1   -0.17    0.27
   0 -12   2   57.15    1.72
   0 -12  -2   52.62    1.87
   0 -12   2   55.95    1.82
   0  12   2   53.92    1.76
   0 -12  -2   53.60    1.88
   0  12  -2   55.68    1.91
   0  12  -2   52.58    1.81
   0  12   2   53.94    1.80
   0  12  -2   56.15    1.91
   0  12   2   54.03    1.90
   0 -12  -2   56.89    1.76
   0 -12   2   56.32    1.90
   0  12   2   56.18    1.93
   0 -12   2   55.52    1.86
   0 -12  -2   53.91    1.79
   0  12   3   -0.21    0.26
   0  12   3    0.34    0.37
   0  12  -3   -0.05    0.28
   0 -12   3    0.43    0.23
   0 -12  -3    0.09    0.27
   0  12  -3    0.40    0.33
   0 -12  -3    0.24    0.32
   0 -12  -3    0.16    0.23
   0  12   3    0.06    0.29
   0 -12   3    0.23    0.30
   0 -12   3    0.44    0.31
   0 -12   3   -0.05    0.29
   0  12  -3   -0.09    0.30
   0 -12  -3    0.14    0.28
   0  12   3    0.17    0.23
   0  12   3    0.02    0.28
   0  12  -4   27.86    1.23
   0 -12   4   29.40    1.22
   0 -12   4   27.82    1.22
   0 -12  -4   29.91    1.14
   0  12   4   28.34    1.32
   0  12   4   26.41    1.17
   0  12  -4   30.94    1.23
   0 -12   4   27.94    1.18
   0  12   4   27.87    1.12
   0  12  -4   28.78    1.26
   0  12   4   27.30    1.22
   0  12   4   29.63    1.17
   0 -12  -4   28.04    1.17
   0 -12  -4   29.83    1.27
   0 -12   4   28.51    1.11
   0  12  -5    0.28    0.39
   0  12   5    0.30    0.30
   0  12  -5    0.38    0.35
   0  12  -5   -0.07    0.32
   0  12  -5   -0.19    0.28
   0 -12  -5    0.52    0.33
   0 -12   5    0.02    0.29
   0 -12  -5    0.23    0.34
   0 -12   5    0.59    0.34
   0  12   5    0.20    0.30
   0 -12   5    0.37    0.33
   0 -12   5   -0.13    0.31
   0  12   5    0.33    0.39
   0  12   5    0.08    0.25
   0 -12  -5    0.36    0.27
   0  12   5   -0.07    0.28
   0  12  -6   21.59    1.10
   0 -12  -6   25.11    1.08
   0 -12   6   22.45    1.10
   0  12   6   21.88    1.02
   0  12  -6   20.47    1.30
   0  12  -6   22.63    1.12
   0 -12  -6   19.07    1.18
   0  12   6   23.30    1.05
   0 -12   6   22.98    1.10
   0  12  -6   22.40    1.13
   0 -12  -6   23.12    1.07
   0  12   6   22.08    1.23
   0 -12   6   21.27    1.10
   0  12   6   23.91    1.06
   0  12   6   22.41    1.10
   0  12  -7   -0.23    0.35
   0 -12   7   -0.35    0.31
   0  12  -7   -0.18    0.44
   0  12  -7   -0.29    0.27
   0 -12   7   -0.37    0.35
   0 -12  -7    0.17    0.26
   0 -12   7   -0.06    0.35
   0  12   7   -0.17    0.23
   0  12   7    0.45    0.34
   0  12  -7    0.72    0.43
   0  12   7   -0.62    0.41
   0 -12   7   -0.05    0.36
   0  12   7   -0.05    0.31
   0  12   7   -0.41    0.29
   0 -12  -7   -0.24    0.31
   0 -12  -7    0.30    0.39
   0 -12  -8    3.00    0.60
   0  12  -8    3.88    0.60
   0  12   8    3.89    0.69
   0  12   8    3.52    0.52
   0 -12  -8    4.01    0.53
   0  12  -8    3.62    0.60
   0 -12  -8    4.71    0.61
   0 -12   8    4.73    0.63
   0  12  -8    5.09    0.65
   0  12   8    4.02    0.54
   0  12  -8    4.14    0.81
   0 -12   8    4.43    0.68
   0 -12   8    3.44    0.58
   0  12   8    4.26    0.61
   0 -12   8    3.63    0.57
   0  12   8    4.14    0.56
   0 -12  -9    0.36    0.35
   0  12  -9    0.09    0.36
   0  12   9    0.15    0.35
   0  12  -9    0.60    0.49
   0  12  -9    0.19    0.53
   0  12  -9   -0.27    0.66
   0 -12   9    0.27    0.44
   0 -12   9    0.12    0.37
   0 -12  -9    0.67    0.49
   0 -12  -9    0.31    0.39
   0  12   9   -0.27    0.33
   0  12   9    0.74    0.41
   0 -12  -9    0.45    0.41
   0  12   9   -0.08    0.53
   0 -12   9    0.23    0.41
   0 -12   9    0.31    0.50
   0  12   9    0.11    0.32
   0  12 -10    2.79    0.55
   0  12 -10    3.10    0.63
   0 -12  10    2.93    0.56
   0  12  10    3.20    0.53
   0 -12 -10    2.84    0.58
   0 -12 -10    3.27    0.61
   0  12 -10    4.23    0.87
   0  12  10    3.18    0.56
   0  12  10    3.39    0.60
   0 -12  10    3.79    0.62
   0 -12  10    3.52    0.79
   0 -12 -10    2.73    0.48
   0  12  10    3.26    0.57
   0 -12 -10    3.32    0.68
   0 -12 -11   -0.23    0.41
   0 -12 -11    0.20    0.44
   0  12  11    0.36    0.38
   0  12  11    0.50    0.43
   0 -12  11    0.46    0.57
   0 -12  11   -0.18    0.43
   0  12  11    0.41    0.46
   0  12 -11    0.28    0.39
   0  12  11    0.39    0.36
   0 -12 -11    0.41    0.45
   0  12  11    0.12    0.50
   0 -12 -11    0.78    0.39
   0  12 -11   -0.56    0.43
   0 -12  11    0.08    0.55
   0 -12  11   -0.04    0.38
   0 -12  12    2.19    0.52
   0  12  12    1.64    0.49
   0 -12 -12    1.70    0.56
   0 -12  12    0.03    1.15
   0 -12  12    1.27    0.54
   0  12  12    1.58    0.51
   0 -12  12    0.61    0.90
   0  12 -12    1.42    0.60
   0  12 -12    1.00    0.44
   0 -12 -12    1.21    0.57
   0 -12 -12    2.00    0.58
   0  12  12    1.57    0.57
   0  12  12    1.11    0.59
   0  12 -13    0.58    0.62
   0 -12 -13   -0.26    0.43
   0 -12  13   -0.21    0.47
   0  12 -13    0.53    0.52
   0  12  13    0.60    0.42
   0  12  13    0.23    0.39
   0 -12 -13   -0.09    0.55
   0 -12  13    0.20    0.52
   0 -12  13   -0.18    0.53
   0  12  13   -0.06    0.43
   0 -12 -13    0.08    0.49
   0  12  13    0.25    0.49
   0 -12  13   -0.05    0.39
   0  12 -13    0.64    0.59
   0  12  13   -0.28    0.55
   0  12 -13    0.00    0.36
   0 -12  14    0.94    0.58
   0 -12 -14    0.43    0.55
   0  12  14   -0.55    0.54
   0  12  14    0.43    0.44
   0  12  14    0.47    0.51
   0  12 -14    0.70    1.05
   0  12 -14    0.70    0.85
   0  12 -14    1.45    0.46
   0 -12 -14    1.38    0.89
   0 -12 -14    0.96    0.57
   0  12  14    0.50    0.55
   0 -12  14    0.67    0.44
   0 -12  14    1.15    0.76
   0  12  14    0.99    0.66
   0  12 -14    0.08    0.55
   0 -12  14    0.04    0.57
   0 -13   0   -0.10    0.20
   0  13   0    0.46    0.34
   0 -13   0    0.01    0.30
   0  13   0    0.15    0.30
   0 -13   0    0.06    0.28
   0 -13   0    0.04    0.27
   0  13   0    0.02    0.21
   0  13   0   -0.48    0.23
   0  13   1   32.05    1.29
   0 -13   1   32.88    1.38
   0  13  -1   36.46    1.15
   0 -13   1   33.16    1.35
   0  13   1   34.47    1.41
   0  13  -1   34.65    1.42
   0 -13   1   34.43    1.31
   0  13   1   33.80    1.43
   0 -13  -1   32.76    1.36
   0 -13  -1   35.66    1.41
   0  13  -1   34.95    1.40
   0  13   1   34.51    1.26
   0 -13  -1   35.25    1.24
   0  13  -1   35.85    1.36
   0 -13   1   33.99    1.21
   0 -13  -1   32.80    1.29
   0 -13  -2   -0.27    0.18
   0  13  -2   -0.22    0.30
   0  13  -2    0.32    0.31
   0 -13  -2    0.35    0.32
   0 -13   2    0.32    0.24
   0  13  -2    0.50    0.35
   0  13   2    0.02    0.22
   0 -13   2    0.02    0.29
   0 -13   2   -0.03    0.30
   0 -13  -2    0.04    0.28
   0 -13   2    0.52    0.32
   0  13   2    0.02    0.34
   0  13   2   -0.16    0.29
   0  13   2    0.02    0.30
   0 -13  -2    0.49    0.33
   0 -13   3   29.90    1.10
   0 -13  -3   27.64    1.13
   0  13   3   31.32    1.37
   0  13   3   28.53    1.15
   0  13  -3   27.69    1.27
   0  13   3   27.61    1.23
   0 -13   3   29.20    1.20
   0  13  -3   27.20    1.28
   0 -13  -3   28.48    1.27
   0 -13   3   27.89    1.26
   0 -13   3   30.08    1.26
   0 -13  -3   31.42    1.31
   0 -13  -3   28.20    1.18
   0  13   3   30.65    1.21
   0  13  -3   29.95    1.24
   0  13   3   27.75    1.27
   0  13  -4    0.02    0.29
   0 -13  -4    0.26    0.33
   0 -13  -4   -0.02    0.24
   0  13   4   -0.21    0.28
   0  13   4    0.38    0.40
   0 -13   4    0.00    0.22
   0  13  -4    0.11    0.33
   0  13   4   -0.15    0.30
   0 -13  -4   -0.35    0.28
   0  13  -4   -0.01    0.35
   0  13   4    0.09    0.33
   0 -13   4    0.03    0.33
   0 -13   4    0.35    0.34
   0 -13   4    0.16    0.30
   0  13   4   -0.12    0.22
   0  13   5   17.08    1.09
   0  13   5   16.55    0.94
   0 -13  -5   18.47    0.91
   0 -13   5   15.69    0.98
   0  13   5   16.52    0.92
   0  13  -5   16.30    0.99
   0 -13  -5   15.84    0.98
   0 -13   5   15.11    0.90
   0  13  -5   17.36    1.00
   0 -13  -5   16.46    0.91
   0  13   5   17.26    0.99
   0 -13   5   17.68    0.89
   0  13  -5   16.68    0.96
   0  13   5   16.35    0.88
   0 -13   5   16.63    0.97
   0  13  -5   16.20    1.14
   0 -13   6   -0.36    0.32
   0  13   6   -0.37    0.40
   0 -13  -6   -0.03    0.27
   0  13  -6    0.01    0.37
   0  13  -6    0.41    0.38
   0  13   6    0.53    0.35
   0 -13  -6    0.49    0.36
   0 -13   6    0.25    0.33
   0  13   6   -0.25    0.26
   0  13  -6    0.11    0.30
   0  13   6    0.29    0.33
   0 -13   6    0.15    0.36
   0  13   6   -0.36    0.30
   0 -13   6    0.17    0.36
   0 -13  -6    0.20    0.37
   0  13  -6    0.27    0.47
   0 -13  -7    6.77    0.69
   0 -13  -7    7.51    0.72
   0 -13   7    8.17    0.78
   0  13  -7    7.72    0.96
   0  13   7    7.81    0.87
   0  13  -7    6.12    0.71
   0 -13  -7    6.18    0.73
   0  13   7    7.22    0.73
   0  13   7    7.02    0.66
   0 -13   7    5.74    0.63
   0  13  -7    6.56    0.72
   0  13  -7    8.76    0.78
   0  13   7    6.89    0.68
   0 -13   7    8.11    0.79
   0 -13   7    7.58    0.73
   0 -13  -8   -0.07    0.39
   0 -13   8   -0.19    0.40
   0  13   8    0.06    0.31
   0 -13   8   -0.07    0.38
   0  13   8    0.14    0.37
   0 -13   8    0.17    0.42
   0  13   8    0.00    0.53
   0  13  -8   -0.33    0.41
   0 -13   8    0.12    0.35
   0  13  -8    0.37    0.53
   0  13   8    0.11    0.35
   0 -13  -8   -0.14    0.32
   0 -13  -8   -0.52    0.36
   0  13   8   -0.11    0.35
   0  13  -8    0.40    0.44
   0  13  -9    3.21    0.76
   0 -13   9    4.01    0.71
   0  13  -9    4.34    0.67
   0  13   9    3.42    0.54
   0  13  -9    3.63    0.63
   0 -13  -9    1.85    0.56
   0  13   9    3.85    0.77
   0  13   9    4.03    0.57
   0 -13  -9    3.79    0.63
   0 -13  -9    3.04    0.59
   0 -13   9    3.31    0.94
   0 -13   9    3.26    0.61
   0  13   9    3.54    0.54
   0 -13   9    3.45    0.54
   0  13   9    3.47    0.55
   0  13  10    0.26    0.36
   0  13  10    0.22    0.36
   0 -13 -10    0.39    0.42
   0 -13  10   -0.19    0.48
   0 -13 -10    0.58    0.40
   0 -13  10    0.26    0.45
   0  13  10    0.19    0.40
   0  13  10    0.72    0.42
   0 -13  10    0.26    0.40
   0  13 -10    0.02    0.46
   0 -13 -10    1.11    0.49
   0  13 -10    0.07    0.34
   0 -13  10    0.04    0.41
   0  13  11   11.63    1.37
   0  13  11    8.17    0.89
   0 -13 -11    7.62    0.88
   0  13 -11    7.10    1.04
   0  13 -11    8.98    0.95
   0 -13 -11    9.51    1.01
   0  13  11    9.42    0.89
   0 -13  11   10.75    0.92
   0  13 -11    8.77    0.84
   0 -13  11    9.76    1.09
   0 -13 -11    9.34    0.89
   0 -13 -11    8.72    0.89
   0  13  11    9.09    0.96
   0  13  11    9.70    0.94
   0 -13  11    7.34    0.84
   0  13 -12   -0.25    0.36
   0 -13  12   -0.99    0.86
   0 -13  12    0.12    0.39
   0  13 -12   -0.09    0.43
   0 -13  12   -0.15    0.45
   0 -13 -12    0.16    0.42
   0  13 -12   -0.24    0.53
   0  13  12    0.43    0.42
   0 -13 -12    0.07    0.46
   0  13 -12    0.09    0.51
   0  13  12    0.30    0.56
   0  13  12   -0.35    0.41
   0 -13 -12    0.29    0.49
   0 -13  12    0.26    0.52
   0  13  12    0.22    0.56
   0  13  12    0.00    0.38
   0 -13 -12    0.90    0.61
   0 -13  13    7.03    0.77
   0  13 -13    8.61    0.87
   0 -13  13    8.16    1.14
   0  13  13    8.90    0.97
   0  13  13   10.08    0.97
   0  13 -13    7.12    0.94
   0  13  13    8.34    0.86
   0  13 -13    7.84    1.04
   0 -13  13    9.02    0.94
   0  13  13    8.78    0.85
   0 -13 -13    7.85    0.92
   0  13  13    8.94    1.05
   0 -13  13    9.24    1.02
   0  13 -13    7.48    1.14
   0 -13 -13    6.18    0.95
   0 -13 -13    8.59    0.96
   0 -13 -14    0.02    0.52
   0  13  14    0.34    0.58
   0  13  14    0.12    0.44
   0 -13  14   -0.20    0.67
   0 -13  14    0.51    0.45
   0  13 -14    0.56    0.61
   0  13  14    0.03    0.49
   0 -13  14   -0.66    0.53
   0 -13 -14   -0.46    0.50
   0 -13  14    0.18    0.54
   0  13  14    0.42    0.55
   0  13 -14   -0.15    0.36
   0  14   0   25.28    1.22
   0 -14   0   26.51    1.23
   0  14   0   26.12    1.25
   0 -14   0   26.51    1.04
   0  14   0   25.87    0.95
   0 -14   0   26.30    1.14
   0  14   0   26.00    1.15
   0 -14   0   24.88    1.17
   0 -14  -1   -0.23    0.28
   0  14  -1    0.04    0.20
   0 -14   1    0.19    0.32
   0 -14   1   -0.09    0.30
   0 -14  -1    0.01    0.23
   0 -14  -1    0.16    0.27
   0  14  -1   -0.15    0.32
   0 -14   1   -0.14    0.30
   0  14   1   -0.21    0.30
   0  14  -1   -0.04    0.34
   0 -14  -1    0.08    0.31
   0  14   1    0.28    0.35
   0  14  -1    0.27    0.29
   0  14   1    0.38    0.38
   0 -14   1   -0.13    0.21
   0 -14  -2   43.26    1.54
   0  14  -2   37.97    1.61
   0  14   2   40.29    1.70
   0  14  -2   39.20    1.77
   0 -14  -2   43.97    1.49
   0 -14  -2   43.68    1.66
   0 -14   2   43.26    1.45
   0  14  -2   41.97    1.68
   0 -14   2   40.32    1.63
   0  14   2   41.39    1.69
   0  14   2   44.83    1.58
   0  14   2   43.84    1.52
   0 -14   2   40.28    1.54
   0 -14   3    0.62    0.36
   0 -14  -3    0.58    0.36
   0  14   3    0.81    0.44
   0 -14   3   -0.01    0.32
   0  14   3   -0.03    0.33
   0  14  -3   -0.20    0.33
   0 -14  -3    0.21    0.33
   0 -14   3    0.34    0.25
   0  14   3    0.65    0.29
   0 -14  -3    0.50    0.33
   0 -14  -3    0.25    0.25
   0  14  -3    0.36    0.36
   0  14   3    0.64    0.45
   0  14  -3    0.25    0.35
   0 -14   3    0.21    0.34
   0 -14   4   12.72    0.89
   0  14  -4   11.06    0.83
   0 -14   4   12.60    0.71
   0 -14   4   14.23    0.88
   0  14   4   11.93    0.95
   0 -14  -4   12.96    0.85
   0  14   4   12.64    0.92
   0  14   4   11.28    0.81
   0 -14  -4   11.74    0.76
   0 -14  -4   11.16    0.89
   0  14   4   13.96    0.79
   0 -14   4   12.07    0.86
   0  14  -4   11.12    0.89
   0  14   4   11.78    0.84
   0  14   5   -0.25    0.32
   0  14   5    0.37    0.44
   0 -14  -5    0.20    0.35
   0 -14  -5    0.47    0.38
   0 -14   5   -0.47    0.30
   0 -14   5    0.04    0.37
   0  14  -5   -0.13    0.37
   0  14   5    0.30    0.35
   0  14   5   -0.06    0.34
   0 -14  -5    0.42    0.30
   0  14  -5    0.02    0.33
   0 -14   5    0.39    0.36
   0  14  -5    0.28    0.37
   0  14  -6    3.18    0.69
   0 -14   6    4.18    0.57
   0 -14   6    3.35    0.56
   0 -14  -6    5.19    0.61
   0  14   6    2.96    0.44
   0 -14   6    3.85    0.58
   0  14   6    4.08    0.55
   0 -14   6    3.90    0.58
   0 -14  -6    4.14    0.57
   0  14  -6    3.92    0.61
   0  14   6    5.03    0.73
   0  14   6    3.98    0.54
   0  14  -6    4.25    0.56
   0  14  -6    2.83    0.55
   0  14   6    3.47    0.54
   0 -14  -6    3.29    0.58
   0 -14   7    0.16    0.39
   0  14  -7    0.01    0.39
   0  14   7   -1.22    0.42
   0  14   7    0.21    0.37
   0  14   7   -0.07    0.30
   0 -14  -7    0.02    0.41
   0  14   7   -0.23    0.33
   0  14  -7    0.37    0.53
   0  14  -7    0.51    0.39
   0 -14  -7   -0.33    0.33
   0 -14  -7    0.11    0.33
   0 -14   7   -0.07    0.39
   0 -14   7    0.36    0.35
   0  14  -7    0.91    0.46
   0  14   7    0.16    0.35
   0 -14   7   -0.02    0.40
   0  14   8    0.11    0.54
   0 -14   8    0.81    0.50
   0  14  -8    0.12    0.34
   0  14   8    0.26    0.38
   0  14   8    0.94    0.43
   0 -14  -8    1.15    0.50
   0  14   8    0.86    0.40
   0 -14  -8   -0.02    0.58
   0  14   8    0.39    0.36
   0 -14   8    0.55    0.41
   0 -14   8    0.86    0.55
   0 -14  -8    0.44    0.39
   0 -14   8    0.67    0.44
   0  14  -8    1.34    0.51
   0  14  -8    0.48    0.51
   0  14  -9    0.05    0.46
   0 -14   9    0.16    0.39
   0 -14   9   -0.15    0.39
   0  14  -9    0.09    0.34
   0 -14  -9   -0.02    0.42
   0  14  -9    0.99    0.62
   0  14   9    0.14    0.38
   0  14   9   -0.28    0.37
   0  14   9   -0.32    0.30
   0 -14   9   -0.29    0.44
   0 -14  -9   -0.14    0.31
   0 -14   9   -0.12    0.42
   0  14   9   -0.25    0.35
   0  14  10    4.39    0.62
   0  14 -10    4.67    0.64
   0  14 -10    4.56    0.74
   0 -14  10    4.50    0.71
   0  14  10    5.16    0.67
   0  14  10    5.86    0.70
   0 -14 -10    3.44    0.64
   0  14  10    4.60    0.70
   0 -14  10    4.30    0.64
   0 -14  10    5.49    0.82
   0 -14 -10    4.61    0.66
   0  14  10    4.78    0.87
   0 -14 -11   -0.62    0.42
   0 -14 -11    0.29    0.41
   0  14  11   -0.08    0.34
   0 -14  11    0.31    0.49
   0 -14  11    0.31    0.49
   0  14 -11    0.06    0.50
   0 -14  11    0.10    0.38
   0  14  11   -0.24    0.51
   0 -14  11    0.76    0.58
   0  14  11    0.59    0.46
   0  14  11    0.44    0.44
   0  14 -11    0.25    0.41
   0 -14 -11    0.63    0.56
   0  14 -11    0.52    0.58
   0  14 -12    5.56    0.71
   0  14 -12    8.36    1.01
   0  14  12    6.54    0.86
   0  14  12    8.39    0.86
   0  14  12    8.94    0.91
   0 -14 -12    7.25    0.88
   0 -14  12    8.03    0.89
   0  14  12    7.90    0.83
   0 -14  12    6.74    1.27
   0  14  12    6.54    0.89
   0 -14 -12    7.49    0.88
   0 -14 -12    6.12    0.88
   0 -14  12    8.04    0.85
   0  14 -12    6.93    0.93
   0  14 -12    6.52    1.03
   0 -14  13    0.07    0.54
   0 -14 -13   -0.03    0.98
   0  14 -13   -0.29    0.42
   0  14  13   -0.54    0.44
   0  14  13    0.03    0.43
   0  14 -13    0.08    0.79
   0 -14  13   -0.09    0.45
   0  14  13    0.39    0.51
   0  14  13   -0.16    0.59
   0 -14 -13   -0.36    0.45
   0  14  13   -0.28    0.41
   0  14 -13    0.22    0.58
   0 -14  13   -0.64    0.52
   0 -14 -13   -0.39    0.45
   0 -14  13   -0.50    0.59
   0  15   0    0.01    0.36
   0 -15   0   -0.18    0.29
   0  15   0    0.10    0.29
   0 -15   0   -0.06    0.32
   0  15   0   -0.08    0.33
   0  15   0    0.25    0.25
   0 -15   0   -0.15    0.22
   0 -15   0    0.28    0.32
   0 -15   1   19.80    0.88
   0 -15  -1   17.36    1.03
   0 -15   1   18.36    0.96
   0 -15  -1   19.02    0.97
   0 -15  -1   16.37    1.03
   0  15   1   17.79    1.05
   0  15  -1   18.48    1.07
   0 -15   1   16.07    0.98
   0  15   1   17.08    0.80
   0  15  -1   18.61    1.01
   0  15   1   17.41    1.10
   0 -15  -1   17.84    0.87
   0  15   1   18.57    0.98
   0 -15   1   18.15    1.06
   0 -15   2   -0.27    0.32
   0 -15  -2   -0.11    0.23
   0 -15   2    0.04    0.32
   0  15   2    0.22    0.41
   0 -15  -2   -0.19    0.34
   0 -15  -2   -0.17    0.31
   0 -15   2    0.21    0.35
   0  15   2   -0.46    0.31
   0  15  -2    0.39    0.36
   0  15   2   -0.14    0.24
   0  15  -2   -0.28    0.34
   0 -15   2   -0.11    0.23
   0 -15  -2    0.21    0.32
   0  15   2   -0.01    0.31
   0  15  -2   -0.54    0.28
   0 -15  -3   14.17    0.82
   0 -15   3   12.68    0.74
   0  15   3   12.19    0.90
   0  15  -3   13.24    0.90
   0  15   3   14.12    0.83
   0  15   3   14.34    1.03
   0 -15  -3   11.64    0.89
   0  15  -3   13.70    0.97
   0 -15   3   12.92    0.91
   0 -15   3   14.27    0.88
   0 -15  -3   14.12    0.89
   0  15  -3   15.61    1.01
   0  15   3   13.22    0.95
   0 -15   3   14.68    0.96
   0  15   3   12.22    0.84
   0  15   4    0.34    0.33
   0 -15  -4   -0.09    0.37
   0  15  -4    0.05    0.36
   0  15   4   -0.07    0.36
   0  15   4   -0.19    0.34
   0  15   4    0.17    0.36
   0 -15   4    0.13    0.38
   0 -15   4    0.17    0.27
   0 -15   4    0.63    0.40
   0  15   4   -0.29    0.44
   0  15  -4    0.06    0.37
   0 -15   4    0.74    0.38
   0  15  -4   -0.22    0.38
   0 -15  -4    0.12    0.30
   0 -15  -4   -0.05    0.35
   0 -15   5   33.42    1.25
   0  15  -5   33.00    1.66
   0 -15  -5   32.48    1.34
   0  15  -5   27.74    1.43
   0  15   5   31.07    1.34
   0 -15   5   29.89    1.41
   0  15  -5   33.28    1.50
   0  15  -5   33.82    1.47
   0 -15   5   31.87    1.41
   0 -15  -5   30.69    1.39
   0  15   5   31.88    1.58
   0 -15   5   33.80    1.47
   0  15   5   32.89    1.37
   0 -15  -5   29.54    1.44
   0  15   5   32.05    1.38
   0  15   5   31.64    1.46
   0 -15   6    0.02    0.36
   0  15  -6    0.44    0.44
   0 -15   6    0.20    0.40
   0  15  -6   -0.15    0.39
   0 -15  -6   -0.04    0.38
   0  15   6    0.10    0.28
   0  15  -6   -0.27    0.37
   0 -15   6    0.20    0.36
   0 -15   6    0.19    0.42
   0  15   6    0.01    0.36
   0  15   6    0.47    0.41
   0  15   6   -0.10    0.48
   0  15   6    0.26    0.36
   0  15  -6    0.00    0.50
   0 -15  -6    0.58    0.44
   0 -15  -6    0.10    0.33
   0 -15   7   12.12    0.98
   0 -15   7   10.26    0.95
   0  15  -7   12.36    1.02
   0  15  -7   11.28    0.95
   0 -15  -7   13.16    0.89
   0  15  -7   12.00    1.19
   0  15   7   11.13    0.90
   0  15   7   11.16    0.95
   0  15   7   13.58    1.16
   0  15   7   12.20    0.88
   0 -15   7   12.84    0.94
   0  15   7   12.88    0.89
   0 -15  -7   12.75    0.96
   0  15  -8    0.89    0.60
   0 -15   8   -0.52    0.40
   0  15   8    0.04    0.38
   0  15  -8    0.52    0.44
   0 -15  -8    0.01    0.41
   0 -15   8   -0.19    0.37
   0  15   8   -0.62    0.93
   0 -15   8    0.25    0.44
   0 -15  -8   -0.08    0.32
   0  15   8    0.37    0.35
   0  15   8    0.49    0.42
   0 -15   8    0.19    0.45
   0  15  -8    0.12    0.46
   0  15   8    0.04    0.37
   0 -15   9    3.71    0.65
   0  15   9    3.56    0.60
   0  15   9    3.79    0.60
   0 -15   9    3.10    0.67
   0  15   9    2.88    0.77
   0 -15  -9    3.23    0.58
   0 -15  -9    3.29    0.65
   0  15  -9    3.53    0.57
   0  15   9    4.18    0.62
   0  15   9    3.57    0.60
   0 -15   9    5.07    0.71
   0  15  -9    2.93    0.65
   0 -15  10   -0.11    0.49
   0  15 -10   -0.22    0.46
   0 -15  10   -0.33    0.43
   0  15 -10   -0.01    0.35
   0  15  10   -0.30    0.59
   0  15  10   -0.05    0.33
   0 -15 -10    0.41    0.43
   0  15  10    0.22    0.44
   0 -15  10    0.41    0.49
   0  15 -10   -0.33    0.58
   0  15  10   -0.06    0.42
   0 -15  10    0.23    0.39
   0 -15 -10   -0.24    0.37
   0 -15 -10   -0.34    0.42
   0  15  11    9.72    0.96
   0  15 -11   12.30    1.44
   0  15 -11   11.65    1.12
   0 -15  11   11.55    1.03
   0 -15  11   12.42    1.30
   0  15 -11   11.62    0.97
   0  15  11   10.48    0.98
   0 -15 -11    9.84    1.07
   0 -15  11    8.54    1.44
   0  15 -11   12.81    1.19
   0  15  11   12.31    1.03
   0 -15  11   12.33    1.23
   0 -15 -11   11.23    1.00
   0 -15 -11   12.01    1.10
   0  15  11   12.69    1.04
   0 -15 -12   -0.37    0.49
   0 -15 -12   -0.62    0.46
   0  15 -12    0.09    0.57
   0  15 -12    0.40    0.43
   0 -15  12    0.75    0.48
   0  15  12    0.56    0.45
   0  15  12    0.12    0.47
   0  15  12   -0.37    0.50
   0  15 -12    0.29    0.69
   0 -15  12   -0.53    0.53
   0  15 -12    0.28    0.53
   0 -15 -12   -0.07    0.39
   0 -15  12    0.08    0.53
   0 -15  12   -0.17    0.66
   0  15  12    0.31    0.44
   0 -15  13    8.00    1.15
   0 -15  13    7.10    0.85
   0  15 -13    6.87    0.96
   0  15  13    9.07    0.94
   0  15 -13    5.49    0.80
   0  15  13    7.48    0.89
   0 -15  13    9.00    1.05
   0 -15  13    7.12    0.92
   0 -15 -13    6.68    0.91
   0  15  13    6.23    0.95
   0 -16   0   29.67    1.29
   0  16   0   29.23    1.43
   0  16   0   30.80    1.06
   0 -16   0   27.23    1.37
   0 -16   0   29.36    1.18
   0  16   0   29.11    1.41
   0 -16   0   27.41    1.32
   0  16   0   29.13    1.31
   0  16  -1   -0.35    0.35
   0  16   1    0.27    0.40
   0 -16  -1    0.20    0.37
   0 -16   1    0.53    0.41
   0 -16   1    0.54    0.39
   0 -16  -1    0.12    0.37
   0  16   1    0.06    0.26
   0 -16   1    0.31    0.36
   0 -16   1    0.08    0.26
   0 -16  -1    0.49    0.29
   0  16  -1   -0.17    0.38
   0  16   1    0.02    0.41
   0 -16  -1    0.48    0.36
   0  16  -1    0.28    0.39
   0  16   1    0.40    0.38
   0  16   2    4.84    0.56
   0  16  -2    5.57    0.66
   0 -16  -2    3.24    0.53
   0  16   2    4.26    0.58
   0 -16   2    2.58    0.53
   0  16   2    2.69    0.52
   0 -16  -2    3.36    0.55
   0 -16   2    4.11    0.58
   0  16  -2    3.99    0.62
   0 -16  -2    2.75    0.53
   0 -16   2    3.56    0.46
   0  16   2    2.94    0.61
   0 -16   2    3.72    0.60
   0  16  -2    4.23    0.63
   0 -16  -2    3.33    0.48
   0  16   3    0.20    0.39
   0 -16  -3   -0.24    0.34
   0 -16   3    0.36    0.41
   0  16   3   -0.28    0.36
   0 -16   3   -0.36    0.36
   0 -16  -3   -0.39    0.36
   0  16  -3    0.20    0.40
   0  16  -3   -0.27    0.38
   0  16  -3   -0.10    0.42
   0  16   3    0.39    0.37
   0  16   3    0.30    0.59
   0  16   3   -0.46    0.43
   0 -16   3    0.80    0.42
   0 -16  -3    0.11    0.31
   0 -16   3    0.19    0.27
   0  16   4   26.49    1.29
   0  16   4   28.05    1.24
   0  16   4   28.28    1.50
   0 -16   4   28.62    1.14
   0 -16  -4   24.37    1.18
   0  16  -4   24.72    1.29
   0 -16  -4   25.13    1.34
   0  16   4   27.79    1.38
   0  16  -4   27.23    1.37
   0  16  -4   27.73    1.41
   0  16   4   26.42    1.26
   0 -16   4   27.62    1.38
   0 -16   4   29.18    1.36
   0 -16   4   28.38    1.32
   0 -16  -4   26.68    1.28
   0  16   5    0.34    0.38
   0 -16   5   -0.58    0.32
   0 -16   5    0.28    0.41
   0  16  -5    0.15    0.42
   0  16  -5    0.30    0.40
   0  16  -5    0.44    0.51
   0 -16  -5    0.07    0.35
   0 -16   5    0.10    0.41
   0  16   5    0.13    0.32
   0 -16   5    0.11    0.28
   0  16   5    0.12    0.40
   0  16   5    0.03    0.38
   0  16   5   -0.53    0.43
   0 -16   6   24.19    1.33
   0  16  -6   25.69    1.36
   0 -16   6   25.28    1.12
   0  16   6   23.47    1.21
   0  16   6   26.18    1.25
   0  16   6   26.39    1.36
   0  16   6   26.68    1.28
   0  16  -6   24.96    1.40
   0 -16   6   26.40    1.33
   0 -16   6   25.03    1.27
   0 -16  -6   26.40    1.30
   0  16   6   24.35    1.49
   0  16  -6   25.74    1.58
   0 -16  -6   26.59    1.25
   0  16   7   -0.25    0.55
   0 -16  -7   -0.24    0.37
   0 -16   7    0.10    0.40
   0  16   7   -0.06    0.41
   0  16   7   -0.29    0.35
   0  16   7   -0.31    0.31
   0 -16   7    0.23    0.45
   0 -16  -7    0.10    0.41
   0 -16   7   -0.09    0.38
   0  16  -7    0.14    0.56
   0  16  -7    0.13    0.37
   0  16   7   -0.50    0.35
   0 -16   7   -0.33    0.38
   0  16  -7   -0.09    0.43
   0  16  -8   12.78    1.00
   0 -16  -8   12.66    0.94
   0  16   8   10.52    0.93
   0 -16   8   11.11    1.00
   0 -16   8   10.70    0.95
   0  16   8   10.93    0.90
   0  16   8   11.04    0.89
   0  16  -8   13.38    1.12
   0  16   8    9.31    1.09
   0 -16  -8   10.91    1.00
   0 -16   8   11.36    1.00
   0  16   8   12.10    1.01
   0  16   9    0.32    0.39
   0  16  -9    0.16    0.49
   0 -16  -9   -0.08    0.44
   0  16  -9    0.85    0.60
   0 -16   9    0.52    0.47
   0 -16   9    0.09    0.48
   0  16  -9    0.16    0.42
   0 -16   9    0.26    0.50
   0 -16  -9   -0.18    0.32
   0  16   9    0.27    0.41
   0  16   9    0.57    0.45
   0 -16   9    0.26    0.46
   0  16   9    0.08    0.63
   0 -16  -9    0.42    0.42
   0  16 -10    7.88    0.84
   0  16  10    9.25    0.91
   0  16 -10   13.38    1.17
   0  16 -10   10.26    1.06
   0  16  10    8.44    0.88
   0 -16 -10   10.28    0.94
   0 -16  10   10.48    0.97
   0  16  10   11.58    1.23
   0 -16 -10    7.88    0.94
   0 -16 -10    9.09    0.97
   0 -16  10   12.07    1.02
   0 -16  10    8.84    0.97
   0 -16  10   11.12    1.10
   0  16  10    9.47    0.97
   0  16  10   12.08    1.07
   0  16 -10    6.92    1.45
   0  16  11   -0.25    0.41
   0 -16  11   -0.04    0.48
   0  16 -11   -0.27    0.53
   0  16 -11    0.15    0.61
   0 -16  11    0.87    0.60
   0  16 -11    0.39    0.45
   0  16  11   -0.42    0.42
   0 -16  11   -0.21    0.40
   0 -16 -11    0.41    0.43
   0 -16 -11   -1.18    0.43
   0 -16 -11   -0.84    0.46
   0 -16  11    0.14    0.53
   0  16  11    0.30    0.59
   0  16 -11   -0.26    0.53
   0 -16  12    0.64    0.51
   0 -16  12    1.39    0.62
   0 -16 -12    1.88    0.63
   0 -16  12    1.08    0.65
   0  16  12    0.32    0.56
   0  16 -12   -0.38    0.56
   0  16  12    1.47    0.55
   0 -16 -12   -0.29    0.44
   0  16 -12    1.13    0.58
   0  16  12    1.85    0.75
   0 -16  12    1.17    0.73
   0  16  12    0.65    0.56
   0  17   0    0.23    0.43
   0 -17   0   -0.20    0.37
   0  17   0    0.49    0.40
   0 -17   0    0.07    0.39
   0 -17   0    0.41    0.41
   0  17   0    0.16    0.40
   0 -17   0    0.30    0.29
   0  17  -1   28.92    1.46
   0 -17  -1   29.52    1.32
   0  17  -1   26.66    1.33
   0 -17  -1   28.37    1.19
   0 -17  -1   23.53    1.35
   0 -17   1   29.10    1.18
   0 -17  -1   28.10    1.40
   0  17  -1   27.93    1.43
   0  17   1   26.70    1.43
   0  17   1   28.66    1.31
   0 -17   1   28.60    1.41
   0  17   1   28.35    1.44
   0 -17   1   27.48    1.37
   0 -17   1   25.86    1.28
   0 -17   2    0.15    0.36
   0 -17  -2   -0.04    0.35
   0  17  -2   -0.13    0.36
   0 -17   2    0.23    0.29
   0  17   2    0.13    0.40
   0  17   2    0.26    0.42
   0  17   2   -0.60    0.44
   0 -17   2    0.09    0.39
   0 -17  -2   -0.28    0.25
   0  17  -2    0.05    0.40
   0 -17  -2   -0.05    0.36
   0 -17   2   -0.32    0.37
   0  17  -2    0.27    0.45
   0  17  -3    8.71    0.94
   0  17   3    8.85    0.84
   0  17   3    8.72    0.80
   0  17   3    7.39    0.71
   0  17   3    7.95    0.81
   0 -17   3    7.00    0.64
   0 -17   3    7.11    0.79
   0  17  -3    6.80    0.74
   0 -17  -3    6.16    0.92
   0  17   3    9.71    0.99
   0 -17  -3    7.26    0.71
   0 -17   3    8.73    0.90
   0  17   4   -0.02    0.39
   0  17   4   -0.17    0.37
   0 -17   4    0.46    0.46
   0 -17   4    0.07    0.28
   0  17  -4    0.43    0.52
   0  17   4    0.12    0.33
   0  17  -4   -0.05    0.39
   0 -17  -4    0.17    0.34
   0  17  -4   -0.19    0.41
   0 -17   4   -0.26    0.38
   0  17  -4    0.36    0.44
   0 -17   4   -0.07    0.40
   0  17   4   -0.06    0.50
   0 -17  -4   -0.37    0.36
   0  17   4    0.22    0.42
   0 -17   5   26.64    1.18
   0  17   5   28.00    1.35
   0  17   5   27.08    2.01
   0  17  -5   28.35    1.48
   0 -17  -5   30.65    1.32
   0 -17   5   27.67    1.37
   0  17   5   27.37    1.29
   0  17  -5   27.89    1.45
   0  17   5   26.94    1.33
   0  17  -5   26.82    1.61
   0  17  -5   29.87    1.63
   0 -17   5   26.84    1.41
   0 -17  -5   26.05    1.32
   0  17   5   27.10    1.44
   0  17   6    0.04    0.43
   0 -17  -6    0.60    0.44
   0  17  -6    0.56    0.54
   0  17   6    0.14    0.55
   0 -17   6    0.59    0.42
   0  17   6    0.10    0.42
   0 -17   6    0.38    0.31
   0  17  -6    0.62    0.43
   0  17   6    0.50    0.34
   0  17   6    0.12    0.39
   0  17  -7   17.00    1.41
   0 -17   7   16.35    1.10
   0 -17  -7   18.40    1.16
   0 -17   7   15.88    1.14
   0  17   7   15.78    1.04
   0 -17   7   16.40    0.92
   0  17  -7   15.36    1.22
   0  17   7   17.05    1.04
   0  17   7   17.06    1.37
   0  17   7   15.36    1.15
   0 -17  -7   15.89    1.04
   0  17  -7   16.10    1.16
   0 -17   8    0.22    0.42
   0 -17   8    0.13    0.45
   0 -17  -8   -0.12    0.34
   0  17   8    0.27    0.35
   0 -17   8    0.29    0.47
   0  17   8    0.13    0.63
   0  17   8   -0.37    0.44
   0  17  -8    0.08    0.49
   0 -17   8   -0.32    0.42
   0 -17  -8   -0.18    0.46
   0  17  -8   -0.12    0.38
   0  17   8   -0.13    0.39
   0 -17  -9    4.77    0.75
   0  17   9    5.80    0.77
   0  17  -9    5.52    0.82
   0 -17  -9    6.31    0.80
   0 -17   9    5.57    0.83
   0  17   9    5.22    0.97
   0  17  -9    6.80    0.91
   0  17  -9    6.02    0.85
   0 -17   9    5.18    0.71
   0 -17   9    6.99    0.83
   0  17   9    5.47    0.74
   0  17   9    6.55    0.73
   0  17  -9    5.94    0.97
   0 -17  -9    4.42    0.67
   0 -17   9    6.36    0.79
   0  17  10    0.35    0.43
   0  17  10   -0.23    0.49
   0 -17 -10   -0.06    0.47
   0 -17  10    0.09    0.50
   0  17 -10    0.40    0.55
   0  17  10   -0.38    0.67
   0 -17  10   -0.25    0.51
   0  17 -10   -0.15    0.41
   0  17 -10   -0.11    0.51
   0 -17 -10   -0.04    0.53
   0  17 -10   -0.29    0.60
   0  17  10   -0.24    0.41
   0 -17  10   -0.03    0.42
   0 -17  10    0.04    0.48
   0 -17 -10    0.13    0.39
   0  17 -11    3.55    0.90
   0 -17 -11    4.69    0.75
   0  17  11    5.69    0.78
   0 -17 -11    3.90    0.76
   0  17 -11    3.25    0.75
   0 -17  11    5.61    0.91
   0 -17  11    5.87    0.80
   0 -17  11    4.48    0.78
   0 -17  11    4.67    0.84
   0  17 -11    3.85    0.68
   0  17  11    4.71    0.77
   0  17  11    4.44    0.70
   0  17  11    4.56    0.69
   0  18   0   16.57    1.07
   0 -18   0   16.96    0.92
   0  18   0   17.28    1.24
   0 -18   0   18.84    1.17
   0 -18   0   17.73    1.05
   0  18   1   -0.14    0.47
   0 -18  -1    0.12    0.43
   0 -18   1    0.43    0.43
   0  18  -1   -0.10    0.41
   0  18   1   -0.71    0.37
   0  18  -1   -0.27    0.41
   0 -18   1   -0.02    0.28
   0 -18  -1   -0.46    0.26
   0  18   1   -0.38    0.24
   0 -18   1    0.20    0.38
   0 -18  -1   -0.10    0.37
   0  18   2    7.67    0.79
   0 -18  -2    5.18    0.58
   0 -18  -2    6.34    0.81
   0  18  -2    6.29    0.80
   0 -18   2    5.60    0.66
   0  18  -2    6.14    0.76
   0  18  -2    5.14    0.74
   0  18   2    4.95    0.53
   0  18   2    5.57    0.74
   0 -18   2    6.17    0.76
   0  18   2    5.59    0.75
   0  18   2    5.98    0.80
   0 -18   2    6.54    0.79
   0 -18  -2    5.70    0.68
   0 -18   2    5.83    0.58
   0  18  -3   -0.15    0.44
   0  18   3    0.87    0.48
   0  18   3   -0.02    0.44
   0  18  -3   -0.27    0.40
   0 -18   3   -0.35    0.38
   0 -18   3   -0.15    0.28
   0 -18   3   -0.06    0.38
   0 -18  -3    0.23    0.41
   0  18   3   -0.06    0.31
   0 -18  -3   -0.63    0.26
   0  18   3   -0.46    0.39
   0 -18   3   -0.12    0.38
   0  18   3   -0.51    0.45
   0  18  -3   -0.17    0.38
   0  18   4    1.39    0.52
   0 -18   4    1.25    0.50
   0  18   4    1.27    0.60
   0  18  -4    0.99    0.53
   0 -18  -4    1.50    0.43
   0  18   4    0.97    0.39
   0 -18  -4    0.79    0.46
   0 -18   4    0.72    0.46
   0  18  -4    0.59    0.49
   0  18  -4    0.58    0.53
   0 -18   4    1.14    0.37
   0  18   4    0.86    0.48
   0  18   4    1.06    0.52
   0  18   5   -0.08    0.53
   0  18   5    0.02    0.40
   0 -18  -5   -0.10    0.41
   0  18  -5    0.81    0.46
   0 -18   5    0.23    0.44
   0 -18  -5   -0.32    0.40
   0  18  -5   -0.41    0.50
   0  18  -5    0.04    0.46
   0 -18   5   -0.45    0.38
   0 -18   5    0.08    0.30
   0  18   5    0.26    0.50
   0  18   5    0.25    0.34
   0  18  -6   19.03    1.29
   0  18  -6   21.92    1.53
   0  18   6   19.20    1.15
   0 -18   6   20.21    1.28
   0  18   6   20.55    1.44
   0  18   6   20.35    1.16
   0 -18   6   21.47    1.05
   0 -18  -6   20.68    1.16
   0  18  -6   20.01    1.31
   0 -18  -6   21.84    1.25
   0 -18   6   20.93    1.24
   0  18  -6   21.21    1.38
   0 -18   6   16.10    1.42
   0 -18   7   -0.04    0.41
   0  18   7   -0.23    0.37
   0  18  -7   -0.04    0.47
   0 -18   7   -0.15    0.45
   0 -18   7   -0.04    0.46
   0 -18   7    0.27    0.32
   0  18  -7   -0.32    0.46
   0 -18  -7   -0.10    0.42
   0  18   7    0.24    0.63
   0  18   7   -0.47    0.33
   0  18  -7    0.15    0.46
   0 -18  -7   -0.11    0.33
   0  18  -8   11.33    1.13
   0  18  -8   11.07    1.06
   0 -18   8   10.49    1.70
   0 -18  -8   11.02    1.03
   0  18   8   12.13    0.98
   0 -18  -8   12.29    0.99
   0  18   8   14.38    1.36
   0  18   8   11.57    1.00
   0 -18   8   12.72    0.86
   0  18   8   11.59    1.23
   0 -18   8   13.74    1.10
   0  18   8   11.38    1.04
   0  18  -8   15.22    1.55
   0 -18  -8   12.74    1.14
   0 -18   8   11.62    1.06
   0  18  -8   11.93    1.13
   0 -18   9   -0.23    0.41
   0  18   9    0.39    0.44
   0 -18   9    0.04    0.47
   0  18  -9    0.05    0.43
   0  18   9    0.53    0.41
   0 -18   9    0.11    0.52
   0  18  -9    0.49    0.58
   0  18  -9    0.40    0.53
   0 -18  -9    0.83    0.55
   0 -18  -9    0.37    0.41
   0  18   9   -0.49    0.64
   0  18   9    0.16    0.48
   0 -18   9   -0.41    0.49
   0 -18  -9   -0.82    0.46
   0  18  -9   -0.39    0.57
   0 -18 -10   11.07    1.00
   0  18 -10   12.35    1.48
   0 -18  10   12.09    1.16
   0  18  10   12.43    1.11
   0  18  10   12.53    1.14
   0 -18  10   10.33    1.05
   0  18 -10   10.93    1.17
   0  18 -10   13.56    1.70
   0  18 -10   10.78    1.14
   0 -18  10   10.12    1.01
   0  18  10   12.45    1.33
   0 -18 -10    9.34    1.02
   0  18  10   11.61    0.99
   0  18  10   10.53    1.02
   0 -18  10   12.21    1.12
   0 -18 -10   11.80    1.86
   0  18  11   -0.28    0.43
   0 -18 -11   -0.19    0.41
   0 -18 -11   -0.17    0.51
   0 -18  11   -0.04    0.57
   0 -18  11   -0.50    0.50
   0 -18  11    0.07    0.49
   0  18  11   -1.27    0.85
   0  18  11    0.80    0.83
   0  18 -11    0.32    0.59
   0  18  11    0.09    0.55
   0  18 -11    0.16    0.54
   0 -19   0    0.19    0.30
   0 -19   0    0.08    0.38
   0 -19   0    0.34    0.45
   0  19   0   -0.09    0.47
   0 -19  -1    9.02    0.96
   0 -19   1    6.71    0.64
   0 -19   1    6.86    0.74
   0  19  -1    8.25    0.92
   0 -19   1    7.98    0.80
   0  19   1    9.12    0.98
   0 -19  -1    7.04    0.70
   0 -19  -1   10.03    0.90
   0 -19  -2   -0.21    0.30
   0  19  -2   -0.58    0.42
   0  19  -2    0.12    0.40
   0 -19   2    0.04    0.30
   0  19   2   -0.89    0.45
   0 -19  -2   -0.61    0.35
   0 -19   2    0.32    0.42
   0 -19   2    0.11    0.43
   0  19   2   -0.04    0.44
   0 -19  -2    0.07    0.38
   0 -19   3   22.55    1.36
   0  19  -3   21.79    1.37
   0  19   3   23.36    1.33
   0 -19  -3   23.88    1.18
   0  19  -3   22.67    1.40
   0 -19  -3   21.69    1.26
   0 -19   3   23.29    1.10
   0  19   3   23.21    1.47
   0 -19   3   22.31    1.28
   0  19  -4   -0.45    0.39
   0 -19   4    0.01    0.41
   0  19  -4   -0.34    0.42
   0  19   4    0.87    0.49
   0 -19   4    0.23    0.44
   0  19   4    0.33    0.36
   0  19  -4   -0.08    0.43
   0  19  -4    0.50    0.58
   0 -19  -4    0.12    0.43
   0  19   4    0.89    0.84
   0 -19   4   -0.28    0.28
   0 -19   4    0.13    0.45
   0  19   4   -0.51    0.51
   0  19   5   15.67    1.06
   0 -19  -5   16.64    1.07
   0  19   5   19.51    1.42
   0  19  -5   17.08    1.27
   0  19  -5   18.67    1.46
   0  19  -5   18.16    1.25
   0 -19   5   17.20    0.97
   0  19   5   17.07    1.15
   0 -19   5   18.39    1.18
   0  19  -5   16.29    1.23
   0 -19   5   18.10    1.25
   0  19   5   17.75    1.27
   0 -19  -5   19.61    1.21
   0 -19   5   17.43    1.22
   0 -19  -6    0.02    0.44
   0 -19  -6   -0.23    0.38
   0  19   6    0.42    0.43
   0 -19   6   -0.29    0.41
   0  19   6   -0.27    0.35
   0  19  -6    0.23    0.53
   0 -19   6    0.25    0.48
   0 -19   6    0.17    0.51
   0  19   6    0.55    0.46
   0  19   6    0.80    0.49
   0 -19   6    0.22    0.33
   0  19   6    0.15    0.59
   0  19  -6   -0.50    0.39
   0 -19   7   10.14    1.03
   0 -19   7   12.74    1.07
   0  19   7   12.21    1.08
   0  19   7   11.82    0.98
   0  19  -7   10.32    1.06
   0 -19   7   12.18    0.84
   0  19  -7    9.98    1.24
   0  19  -7   11.20    1.08
   0  19   7   10.57    0.96
   0  19  -7    8.16    0.95
   0 -19  -7   12.35    0.98
   0 -19  -7   12.07    1.03
   0 -19   7   13.70    1.14
   0 -19  -7    8.09    0.92
   0  19   7   13.03    1.16
   0  19   7   10.30    1.17
   0  19  -8    0.50    0.54
   0 -19  -8    0.54    0.42
   0  19  -8    0.61    0.78
   0  19   8    0.49    0.69
   0 -19  -8   -0.30    0.47
   0  19   8   -0.08    0.83
   0  19   8    0.65    0.53
   0  19  -8   -0.22    0.47
   0  19  -8    0.05    0.51
   0 -19   8    0.18    0.48
   0 -19   8   -0.29    0.39
   0 -19  -8   -0.39    0.46
   0 -19   8    0.47    0.52
   0  19   8   -0.57    0.39
   0  19   8   -0.37    0.54
   0 -19   8   -0.53    0.30
   0  19  -9    1.94    0.85
   0  19   9    5.28    0.77
   0  19  -9    5.14    0.85
   0 -19   9    5.15    0.76
   0  19  -9    6.54    1.16
   0 -19   9    4.75    0.76
   0  19   9    4.67    0.82
   0  19   9    5.17    0.81
   0 -19   9    5.46    0.65
   0 -19  -9    4.58    0.73
   0  19   9    4.72    0.95
   0  19  -9    6.95    1.29
   0 -19  -9    4.55    0.77
   0 -19   9    4.32    0.78
   0  19   9    6.25    0.74
   0 -19  10   -0.42    0.49
   0  19  10    0.16    0.71
   0  19  10    0.06    0.53
   0  19  10    0.44    0.53
   0  19 -10    0.18    0.55
   0  19 -10    0.13    0.49
   0 -19  10    0.22    0.49
   0 -19 -10   -0.60    0.48
   0 -19  10    0.18    0.53
   0  19  10    0.50    0.47
   0 -19 -10   -0.23    0.38
   0  19  10   -0.08    0.54
   0  20   0   48.74    1.98
   0  20   0   50.00    2.13
   0 -20   0   48.63    1.79
   0 -20   0   47.67    2.07
   0 -20   0   48.69    1.95
   0  20  -1   -0.13    0.50
   0 -20   1    0.24    0.47
   0  20  -1   -0.08    0.24
   0  20   1    0.13    0.48
   0 -20  -1    0.21    0.43
   0  20   1   -0.13    0.53
   0 -20   1    0.01    0.32
   0 -20   1   -0.21    0.40
   0 -20  -1    0.29    0.32
   0  20  -1    0.03    0.46
   0 -20  -1    0.22    0.44
   0 -20   1   -0.29    0.39
   0 -20   2   39.86    1.53
   0  20   2   38.99    1.90
   0  20   2   37.59    1.84
   0  20  -2   38.81    1.76
   0  20  -2   38.20    1.85
   0 -20   2   36.95    1.79
   0  20   2   36.69    1.72
   0  20  -2   37.90    1.86
   0 -20  -2   36.88    1.68
   0  20   2   37.87    1.80
   0 -20   2   35.97    1.64
   0 -20  -2   38.91    1.58
   0 -20   2   38.53    1.77
   0  20   3    0.13    0.49
   0  20   3   -0.13    0.43
   0 -20  -3   -0.02    0.41
   0  20  -3   -0.52    0.42
   0 -20   3    0.42    0.34
   0  20  -3    0.25    0.53
   0 -20   3   -0.04    0.40
   0 -20   3   -0.08    0.47
   0  20   3   -1.33    0.44
   0  20   3    0.30    0.47
   0  20  -3   -0.52    0.44
   0 -20   3    0.12    0.45
   0 -20  -3    0.08    0.43
   0 -20   4   42.54    1.79
   0  20   4   38.64    1.91
   0  20  -4   40.33    2.29
   0  20   4   39.07    1.69
   0  20   4   37.70    1.73
   0 -20  -4   40.89    1.67
   0 -20   4   39.31    1.55
   0 -20  -4   41.38    1.77
   0  20   4   37.57    1.75
   0  20   4   39.90    1.98
   0  20  -4   38.45    1.90
   0 -20   4   41.09    1.89
   0  20  -4   38.28    2.01
   0  20  -4   37.95    1.92
   0 -20   4   41.41    2.33
   0 -20   5   -0.13    0.32
   0  20  -5    0.23    0.52
   0 -20  -5    1.04    0.53
   0  20   5    0.52    0.61
   0  20   5    0.60    0.81
   0  20  -5    0.29    0.52
   0 -20   5   -0.62    0.43
   0  20   5    0.11    0.51
   0  20  -5    0.65    0.55
   0  20   5   -0.07    0.37
   0 -20  -5    0.22    0.41
   0 -20  -5   -0.75    0.44
   0  20   5    0.01    0.46
   0 -20   5   -0.04    0.45
   0 -20   5    0.10    0.50
   0  20   6   55.64    2.11
   0  20   6   53.69    2.13
   0 -20   6   59.25    2.33
   0  20  -6   48.37    2.23
   0  20   6   56.34    2.42
   0 -20  -6   52.05    2.09
   0  20  -6   45.09    3.20
   0  20   6   55.05    2.46
   0 -20   6   53.54    2.25
   0 -20  -6   48.76    2.21
   0  20  -6   54.16    2.29
   0 -20   6   53.54    1.94
   0 -20  -6   54.70    2.18
   0 -20   6   56.45    2.17
   0  20  -6   58.58    2.57
   0 -20   7   -0.02    0.48
   0 -20  -7    0.22    0.39
   0 -20   7    0.40    0.49
   0 -20   7    0.46    0.36
   0  20   7    0.09    0.53
   0  20   7    0.62    0.47
   0  20  -7   -0.20    0.44
   0 -20   7    0.10    0.54
   0  20   7    0.33    0.53
   0  20   7    0.02    0.65
   0  20   7   -0.08    0.52
   0  20  -7   -0.56    0.76
   0  20  -7    0.06    0.54
   0 -20  -7   -0.35    0.47
   0  20  -7    0.24    0.59
   0 -20  -7   -0.55    0.50
   0 -20  -8    3.18    0.60
   0 -20   8    4.66    0.61
   0 -20   8    4.08    0.74
   0 -20  -8    3.71    0.72
   0  20  -8    3.06    0.89
   0  20   8    3.47    0.73
   0  20   8    3.75    0.66
   0  20   8    4.91    0.69
   0  20  -8    3.06    0.75
   0  20  -8    4.61    0.86
   0 -20   8    3.44    0.69
   0  20   8    5.14    0.98
   0  20   8    4.46    0.80
   0 -20   8    2.66    0.73
   0 -20   9   -0.29    0.48
   0  20   9    0.64    0.56
   0  20   9   -0.22    0.41
   0  20  -9   -0.23    0.52
   0 -20   9   -0.30    0.35
   0 -20  -9    0.47    0.55
   0  20   9   -0.52    0.40
   0  20  -9    0.22    0.69
   0  20  -9    0.29    0.59
   0  20   9    0.42    0.69
   0 -20  -9   -0.25    0.42
   0 -20   9    0.74    0.57
   0  20   9    0.39    0.57
   0  21   0   -0.30    0.49
   0 -21   0   -0.10    0.42
   0 -21   0    0.08    0.32
   0 -21   0    0.50    0.52
   0  21   0    0.05    0.37
   0 -21   0    0.44    0.47
   0  21   0    0.51    0.82
   0 -21  -1   16.53    1.25
   0  21   1   15.94    1.25
   0  21  -1   17.18    1.33
   0  21  -1   15.62    1.24
   0 -21   1   15.13    1.14
   0 -21  -1   15.72    1.22
   0 -21   1   18.43    1.29
   0 -21   1   16.36    0.96
   0  21   1   18.71    1.34
   0  21   1   18.40    1.62
   0 -21  -1   16.72    1.18
   0 -21  -1   16.35    1.07
   0 -21   1   16.12    1.24
   0 -21  -2    0.06    0.32
   0  21   2    0.02    0.44
   0  21  -2   -0.40    0.46
   0 -21   2   -0.27    0.29
   0 -21   2    0.38    0.54
   0 -21   2    0.17    0.45
   0 -21  -2   -0.29    0.42
   0 -21  -2    0.32    0.49
   0  21  -2    0.09    0.51
   0  21   2   -0.16    0.46
   0 -21   2    0.24    0.51
   0  21  -2   -0.10    0.47
   0  21   2    0.65    0.81
   0  21   2   -0.16    0.54
   0 -21  -3   11.56    1.11
   0 -21  -3   11.59    0.93
   0  21  -3   10.62    1.12
   0  21   3   13.75    1.21
   0  21   3   11.67    1.17
   0  21  -3    9.67    1.11
   0  21   3   11.77    1.09
   0 -21   3   11.02    1.10
   0 -21   3   11.07    0.84
   0  21  -3   10.03    1.08
   0 -21   3   11.28    1.04
   0  21   3   10.23    1.61
   0  21  -3   11.18    1.08
   0 -21  -3   11.50    1.06
   0 -21   3   13.32    1.17
   0  21   3   10.76    0.74
   0  21   4   -0.13    0.52
   0  21   4    0.37    0.63
   0  21   4    0.30    0.49
   0 -21  -4    0.09    0.54
   0 -21  -4   -0.41    0.44
   0  21  -4   -0.61    0.48
   0 -21  -4    0.15    0.41
   0 -21   4   -0.12    0.45
   0 -21   4   -0.09    0.54
   0  21  -4    0.12    0.48
   0  21   4    0.02    0.49
   0 -21   4    0.14    0.35
   0  21  -4    1.06    0.58
   0 -21   4   -0.33    0.41
   0  21  -5   32.13    1.83
   0 -21  -5   37.77    1.65
   0  21   5   37.46    1.67
   0 -21  -5   36.67    1.75
   0  21   5   39.16    2.03
   0  21   5   35.18    1.88
   0  21  -5   37.44    1.90
   0 -21   5   36.15    1.50
   0  21   5   34.01    1.67
   0  21   5   36.81    1.76
   0  21  -5   34.64    1.83
   0  21  -5   34.29    2.02
   0 -21   5   35.39    1.71
   0 -21  -5   38.55    1.92
   0 -21   5   35.27    1.81
   0 -21   5   35.81    1.83
   0 -21  -6   -0.18    0.38
   0  21   6    0.07    0.52
   0 -21   6    0.07    0.49
   0  21   6   -0.10    0.65
   0  21  -6   -0.10    0.57
   0  21  -6    0.83    0.63
   0  21  -6   -0.33    0.55
   0 -21  -6    0.38    0.70
   0 -21   6    0.39    0.36
   0 -21   6    0.06    0.60
   0  21   6   -0.32    0.42
   0 -21   6    0.44    0.51
   0  21  -6   -0.11    0.52
   0 -21  -6    0.28    0.54
   0  21   6    0.46    0.60
   0  21   6    0.05    0.48
   0 -21  -7   10.43    0.98
   0  21  -7    8.23    1.02
   0  21   7   11.01    1.04
   0 -21   7    9.38    0.85
   0 -21   7    9.15    0.99
   0  21   7    9.96    1.15
   0 -21   7   10.38    1.15
   0  21   7    9.45    1.20
   0  21  -7   10.74    1.23
   0  21   7   11.04    1.01
   0 -21  -7   10.01    1.02
   0  21  -7    8.50    1.27
   0  21   7   10.96    1.04
   0  22   0    5.49    0.87
   0  22   0    6.11    0.88
   0 -22   0    5.45    0.85
   0 -22   0    7.32    1.00
   0 -22   0    7.62    0.77
   0 -22   0    6.17    0.79
   0  22   0    8.60    1.06
   0  22  -1    0.30    0.52
   0 -22   1   -0.16    0.60
   0 -22  -1   -0.01    0.55
   0 -22  -1    0.32    0.34
   0 -22   1   -0.25    0.53
   0 -22   1    0.09    0.48
   0  22   1    0.96    0.57
   0  22  -1   -0.07    0.43
   0 -22  -1    0.17    0.46
   0 -22   1    0.16    0.43
   0  22  -1    1.08    0.60
   0  22   1    0.40    0.55
   0  22   1    0.11    0.55
   0 -22   2    3.87    0.59
   0 -22  -2    2.88    0.65
   0 -22   2    4.99    0.85
   0 -22   2    3.83    0.70
   0 -22  -2    3.93    0.60
   0  22   2    4.23    0.84
   0  22   2    4.81    0.80
   0 -22   2    4.53    0.72
   0  22   2    5.36    0.88
   0  22  -2    5.27    0.82
   0 -22  -2    4.72    0.85
   0  22   2    5.04    0.80
   0  22  -2    5.17    0.89
   0  22  -2    3.65    0.79
   0  22  -3    0.27    0.53
   0 -22   3   -0.14    0.55
   0 -22   3   -0.31    0.29
   0  22   3   -0.54    0.56
   0  22  -3    0.73    0.55
   0  22  -3   -0.52    0.51
   0  22   3   -0.42    0.45
   0 -22   3    0.18    0.46
   0 -22  -3    0.30    0.38
   0  22   3   -0.17    0.52
   0 -22  -3    0.60    0.63
   0 -22   3   -0.11    0.44
   0 -22  -3    0.30    0.49
   0  22   3    0.54    0.54
   0 -22  -4    7.22    0.88
   0 -22   4    7.61    0.95
   0  22  -4    6.70    0.91
   0  22   4    7.87    0.93
   0 -22   4    7.64    0.74
   0 -22   4    6.26    0.83
   0  22   4    8.33    0.97
   0  22   4    7.05    1.05
   0 -22  -4    7.94    0.83
   0  22   4    7.61    0.97
   0 -22   4    4.85    0.89
   0  22  -4    6.96    1.00
   0  22  -4    7.50    0.97
   0  22  -4    7.24    0.98
   0 -22  -5    0.01    0.50
   0 -22   5   -0.45    0.45
   0  22  -5   -0.89    0.48
   0 -22   5    0.50    0.51
   0  22  -5    0.23    0.57
   0  22  -5    0.38    0.62
   0  22   5   -0.12    0.47
   0  22   5    1.18    0.94
   0  22   5    0.35    0.62
   0  22   5   -0.64    0.59
   0 -22  -5   -0.18    0.40
   0  22   5    0.11    0.56
   0 -22   5    0.05    0.34
   0  22  -6    2.11    0.95
   0  22  -6    0.59    0.62
   0  22   6    0.89    0.52
   0  22   6    1.60    0.73
   0 -22  -6    2.59    0.66
   0 -22   6    1.53    0.60
   0  22  -6    1.28    0.77
   0 -22   6    1.24    0.45
   0 -22   6    0.96    0.56
   0  22   6    0.88    0.73
   0  22   6    1.87    0.58
   0 -22  -6    0.72    0.49
   0 -23   0    0.25    0.49
   0 -23   0    0.20    0.36
   0 -23   0   -0.44    0.46
   0  23   0    0.43    0.63
   0  23   0   -0.88    0.54
   0 -23   1    1.62    0.69
   0  23   1    0.90    0.62
   0  23   1    2.32    0.72
   0  23  -1    0.78    0.62
   0 -23  -1    0.63    0.53
   0  23  -1    3.04    1.18
   0 -23   1    1.00    0.56
   0  23   1    0.69    0.65
   0 -23  -1    1.25    0.44
   0 -23   1    1.22    0.44
   0 -23   2   -0.26    0.45
   0  23  -2    0.65    0.62
   0 -23  -2    0.31    0.49
   0  23   2    0.11    0.60
   0  23   2    0.54    0.56
   0 -23   2    0.06    0.53
   0  23   2    0.17    0.62
   0 -23   2    0.10    0.34
   0 -23  -2   -0.15    0.35
   0 -23   3    1.85    0.62
   0 -23   3    1.22    0.57
   0  23   3    2.16    0.66
   0  23  -3    1.06    0.64
   0  23  -3    2.38    0.80
   0  23   3    1.63    0.73
   0 -23  -3    1.15    0.60
   0 -23   3    2.02    0.47
   0 -23  -3    1.75    0.51
   1   0  -2   -0.02    0.13
  -1   0  -2   -0.19    0.13
  -1   0  -2   -0.02    0.13
  -1   0   2    0.20    0.10
  -1   0   2    0.03    0.07
   1   0  -2    0.19    0.11
  -1   0  -2    0.01    0.11
   1   0   2    0.11    0.15
   1   0   2    0.14    0.12
   1   0  -2    0.14    0.10
   1   0   2   -0.05    0.13
  -1   0   2    0.07    0.12
  -1   0   2    0.22    0.11
   1   0  -2    0.01    0.07
  -1   0  -3    0.22    0.19
  -1   0   3    0.11    0.14
   1   0  -3    0.52    0.21
  -1   0   3    0.37    0.19
  -1   0  -3    0.29    0.22
   1   0   3    0.00    0.22
   1   0   3    0.62    0.21
   1   0   3    0.36    0.22
   1   0  -3    0.31    0.22
   1   0  -3    0.06    0.13
  -1   0  -3    0.11    0.21
  -1   0   3    0.24    0.17
  -1   0   3    0.28    0.24
   1   0  -3    0.11    0.17
   1   0  -4    0.14    0.20
  -1   0  -4    0.66    0.23
  -1   0  -4    0.48    0.25
   1   0   4    0.08    0.22
  -1   0   4    0.45    0.20
   1   0   4    0.00    0.22
  -1   0   4    0.29    0.16
  -1   0   4    0.62    0.27
  -1   0  -4   -0.05    0.24
   1   0  -4    0.29    0.20
  -1   0   4    0.63    0.22
   1   0   4    0.78    0.23
   1   0  -4    0.44    0.23
   1   0   5    0.55    0.26
   1   0  -5    0.21    0.26
  -1   0  -5    0.72    0.30
  -1   0  -5    1.20    0.26
  -1   0   5    0.85    0.23
   1   0   5    0.54    0.28
   1   0   5    0.94    0.24
  -1   0   5    0.47    0.27
  -1   0   5    0.43    0.23
  -1   0   5    0.41    0.18
   1   0  -5    0.90    0.27
  -1   0  -5    0.88    0.27
  -1   0   6    0.70    0.22
  -1   0  -6    0.80    0.31
   1   0  -6    0.30    0.26
   1   0   6    1.07    0.36
   1   0  -6    0.50    0.28
  -1   0   6    0.57    0.37
   1   0   6    0.85    0.30
  -1   0   6    0.93    0.18
  -1   0  -6    0.67    0.33
  -1   0   7    0.87    0.29
  -1   0  -7    0.16    0.30
   1   0  -7    0.12    0.27
   1   0   7    0.10    0.30
   1   0   7    0.32    0.21
   1   0  -7    0.07    0.28
  -1   0   7    0.23    0.33
   1   0   7    0.52    0.22
   1   0   7    0.35    0.28
  -1   0   7    0.46    0.17
  -1   0   7    0.27    0.21
   1   0  -7   -0.20    0.28
  -1   0  -7    0.67    0.34
  -1   0  -7    0.36    0.28
  -1   0   7   -0.06    0.28
   1   0  -8    0.46    0.34
   1   0   8    0.31    0.22
  -1   0  -8    0.51    0.34
  -1   0  -8    0.44    0.31
  -1   0   8   -0.05    0.30
  -1   0   8    0.27    0.26
  -1   0  -8    0.37    0.37
   1   0   8    0.25    0.30
  -1   0   8    0.39    0.22
   1   0   8    0.54    0.34
  -1   0   8   -0.01    0.32
   1   0   8    0.33    0.36
  -1   0   8    0.21    0.18
   1   0  -8    0.33    0.33
   1   0  -8    0.60    0.31
   1   0   9    0.31    0.29
  -1   0  -9    0.46    0.34
  -1   0   9    0.31    0.20
   1   0   9    0.56    0.36
  -1   0   9   -0.02    0.34
   1   0  -9    0.60    0.35
   1   0   9    0.12    0.35
   1   0   9    0.17    0.23
  -1   0  -9    0.34    0.33
   1   0  -9    0.00    0.29
  -1   0   9    0.39    0.25
   1   0  -9    0.39    0.39
   1   0   9    0.60    0.26
  -1   0   9   -0.11    0.31
  -1   0  -9    0.31    0.38
  -1   0   9    0.47    0.28
  -1   0  10    0.58    0.43
  -1   0  10    1.01    0.26
  -1   0  10    0.92    0.39
  -1   0  10    0.71    0.29
   1   0  10    1.11    0.40
  -1   0 -10    0.27    0.41
  -1   0 -10    1.05    0.40
   1   0 -10    0.63    0.40
  -1   0 -10    0.80    0.42
   1   0  10    0.84    0.32
   1   0 -10    0.64    0.37
  -1   0  10    0.41    0.32
   1   0 -10    1.32    0.47
   1   0  10    0.93    0.36
   1   0  10    1.35    0.51
   1   0  10    0.53    0.26
   1   0  11   -0.07    0.39
  -1   0  11    0.08    0.33
   1   0  11    0.15    0.28
  -1   0  11    0.43    0.48
  -1   0  11    0.29    0.30
   1   0 -11    0.25    0.39
   1   0  11   -0.31    0.36
   1   0  11   -0.19    0.24
  -1   0 -11    0.16    0.42
  -1   0  11   -0.05    0.40
  -1   0  11   -0.11    0.22
   1   0  11   -0.13    0.44
  -1   0 -11   -0.29    0.38
  -1   0 -11    0.42    0.40
   1   0 -11    0.12    0.42
   1   0 -11    0.99    0.52
  -1   0  12    1.02    0.48
   1   0  12    1.03    0.40
   1   0 -12    1.06    0.51
   1   0 -12    0.58    0.49
  -1   0  12    0.79    0.41
   1   0  12    1.23    0.35
   1   0 -12    0.58    0.45
   1   0  12    1.65    0.47
  -1   0  12    0.92    0.55
  -1   0  12    0.89    0.29
  -1   0 -12    0.53    0.46
  -1   0 -12    1.44    0.59
   1   0  12    0.12    0.48
   1   0  12    0.33    0.55
  -1   0  12    0.15    0.31
   1   0 -13    0.10    0.51
   1   0 -13    0.27    0.52
  -1   0 -13    0.05    0.46
   1   0  13    0.14    0.33
   1   0  13    0.65    0.50
  -1   0  13    0.03    0.28
   1   0  13   -0.25    0.28
   1   0 -13   -0.31    0.42
  -1   0 -13    0.33    0.57
   1   0  13    0.17    0.40
  -1   0  13    0.25    0.36
  -1   0  13    0.20    0.39
  -1   0  13   -0.11    0.45
   1   0  13    0.11    0.60
  -1   0  14   -0.14    0.33
   1   0  14   -0.02    0.37
   1   0  14    0.56    0.49
  -1   0  14    0.02    0.40
  -1   0 -14   -0.14    0.45
  -1   0  14    0.19    0.25
  -1   0  14   -0.01    0.46
  -1   0 -14   -0.12    0.56
   1   0  14    0.12    0.58
   1   0 -14    0.57    0.58
   1   0 -14   -0.15    0.43
   1   0  14    0.23    0.41
   1   0  14    0.27    0.31
   1   0  15    0.36    0.50
   1   0  15    0.28    0.32
  -1   0 -15    0.42    0.61
  -1   0  15    0.35    0.51
  -1   0 -15    0.40    0.61
   1   0 -15   -0.20    0.57
   1   0 -15    0.42    0.61
  -1   0  15   -0.56    0.36
   1   0 -15   -0.25    0.45
  -1   0  15   -0.07    0.25
   1   0  15    0.47    0.39
  -1   0 -15   -0.10    0.47
   1   0  15   -0.56    0.53
   1   0 -16    1.27    0.73
   1   0 -16   -0.31    0.48
   1   0  16   -0.44    0.51
  -1   0 -16    0.58    0.66
  -1   0 -16   -0.04    0.62
   1   0  16    0.07    0.41
   1   0 -16    0.33    0.57
  -1   0  16   -0.16    0.52
   1   0  16   -0.03    0.30
  -1   0  16    0.14    0.27
  -1   0  16    0.44    0.47
  -1   0 -16    0.70    0.55
  -1   0  16   -0.25    0.37
   1   0  17    0.05    0.32
  -1   0 -17    0.24    0.65
   1   0  17    0.40    0.76
  -1   0  17    0.18    0.57
   1   0  17    0.03    0.47
  -1   0 -17    0.61    0.60
   1   0 -17   -0.05    0.53
   1   0  17    0.54    0.55
  -1   0  17    0.62    0.48
  -1   0  17    0.23    0.50
   1   0 -17   -0.70    0.57
   1  -1  -2    0.63    0.14
   1   1   2    0.50    0.12
  -1   1  -2    0.50    0.11
  -1   1  -2    0.30    0.17
   1  -1  -2    0.75    0.15
  -1  -1   2    0.37    0.12
  -1   1  -2    0.62    0.14
   1  -1  -2    0.42    0.10
  -1   1  -2    0.28    0.15
  -1  -1   2    0.34    0.08
   1   1   2    0.63    0.18
   1   1   2    0.68    0.14
   1  -1  -2    0.57    0.12
  -1  -1   2    0.17    0.12
   1   1   2    0.41    0.17
  -1   1   2    0.72    0.12
  -1   1   2    0.45    0.10
   1  -1   2    0.37    0.14
  -1   1   2    0.67    0.14
  -1   1   2    0.43    0.13
  -1  -1  -2    0.36    0.12
   1  -1   2    0.42    0.14
   1   1  -2    0.62    0.14
  -1  -1  -2    0.51    0.17
  -1  -1  -2    0.45    0.17
   1  -1   2    0.33    0.11
   1   1  -2    0.66    0.13
   1  -1   2    0.44    0.17
  -1   1   2    0.62    0.08
   1   1  -2    0.43    0.08
  -1  -1  -3  483.09   12.39
  -1  -1   4  146.18    4.05
  -1  -1   4  155.80    4.07
   1  -1  -4  160.79    4.07
  -1  -1   4  153.59    3.98
   1  -1  -4  152.71    4.06
  -1  -1   4  147.31    4.18
  -1   1  -4  154.20    4.09
   1  -1  -4  152.88    4.13
  -1   1  -4  149.62    4.19
   1   1   4  153.61    4.08
  -1  -1   4  153.13    4.08
   1   1   4  153.20    4.17
   1   1   4  150.93    4.07
  -1   1  -4  156.67    4.12
   1  -1  -4  160.30    4.11
  -1   1   4  149.35    4.06
   1   1  -4  150.51    4.09
   1  -1   4  156.23    4.09
   1  -1   4  154.36    4.11
   1  -1   4  152.83    4.21
  -1   1   4  153.90    4.05
  -1   1   4  155.00    4.08
   1   1  -4  157.98    4.19
  -1  -1  -4  153.64    4.18
  -1   1   4  149.27    4.13
   1   1  -4  158.94    4.08
   1  -1   4  157.61    4.05
  -1   1  -5    4.39    0.41
  -1  -1   5    5.03    0.54
  -1  -1   5    3.97    0.38
   1  -1  -5    3.82    0.39
   1  -1  -5    5.09    0.45
   1   1   5    4.43    0.45
  -1  -1   5    4.52    0.35
  -1   1  -5    4.89    0.50
   1   1   5    4.76    0.43
  -1  -1   5    4.16    0.29
   1   1   5    4.29    0.42
   1   1   5    4.69    0.37
   1  -1  -5    4.13    0.37
  -1   1  -5    3.70    0.36
  -1  -1   5    4.97    0.39
   1  -1   5    4.70    0.36
   1  -1   5    3.46    0.36
  -1   1   5    4.45    0.36
  -1  -1  -5    3.98    0.38
   1   1  -5    3.74    0.35
   1  -1   5    4.45    0.40
  -1  -1  -5    5.06    0.50
  -1   1   5    4.54    0.40
   1  -1   5    4.46    0.49
  -1  -1  -5    4.97    0.43
   1   1  -5    4.09    0.41
  -1   1   5    4.19    0.36
  -1   1   5    5.25    0.47
   1   1  -5    5.02    0.42
  -1  -1   6  104.89    2.73
   1   1   6  103.15    2.92
  -1  -1   6  101.72    2.82
   1   1   6  100.86    3.06
   1  -1  -6   99.44    2.95
  -1  -1   6   98.69    2.90
  -1   1  -6  102.47    2.92
  -1  -1   6  105.37    2.85
   1  -1  -6  101.94    2.91
  -1  -1   6   99.02    3.02
  -1   1  -6  102.05    3.03
   1   1   6  104.76    2.87
   1   1   6   99.66    2.85
   1  -1  -6  105.95    2.87
  -1   1  -6   99.40    2.88
   1  -1   6  103.88    2.88
  -1  -1  -6   99.70    2.88
  -1   1   6  101.22    2.84
   1   1  -6   98.32    2.90
   1  -1   6   96.45    3.02
   1  -1   6   99.11    2.90
   1  -1   6  104.56    2.81
  -1   1   6  103.40    2.83
  -1   1   6  103.19    3.26
   1   1  -6  102.44    2.87
  -1  -1  -6  102.67    2.93
   1   1  -6  101.59    3.01
  -1   1   6   99.79    2.97
  -1  -1  -6  103.15    3.01
  -1  -1   7   13.73    0.69
  -1   1  -7   12.86    0.86
   1   1   7   13.35    0.78
  -1  -1   7   12.74    0.55
   1   1   7   12.85    0.66
  -1  -1   7   13.10    0.73
   1  -1  -7   13.09    0.81
  -1  -1   7   12.63    0.64
  -1   1  -7   12.90    0.72
   1  -1  -7   12.88    0.76
  -1  -1   7   13.81    0.89
  -1   1  -7   13.37    0.77
   1   1   7   12.88    0.85
   1   1   7   13.48    0.69
   1  -1  -7   13.04    0.70
   1   1  -7   14.63    0.86
   1  -1   7   12.84    0.77
  -1  -1  -7   13.34    0.86
  -1  -1  -7   12.42    0.76
   1  -1   7   13.84    0.73
  -1   1   7   13.47    0.68
   1   1  -7   12.86    0.71
  -1   1   7   12.83    0.74
  -1   1   7   14.36    0.67
  -1  -1  -7   13.24    0.74
   1   1  -7   11.89    0.76
   1  -1   7   11.87    0.86
   1  -1   7   12.23    0.61
  -1   1   7   13.00    0.83
   1  -1  -8   13.65    0.84
  -1  -1   8   14.87    0.77
  -1  -1   8   16.11    0.63
  -1  -1   8   13.11    0.79
   1   1   8   16.15    0.85
  -1  -1   8   14.21    0.72
   1  -1  -8   14.27    0.81
  -1   1  -8   14.45    0.82
  -1   1  -8   16.71    0.90
   1   1   8   15.11    0.95
  -1  -1   8   13.98    0.95
  -1   1  -8   14.87    0.95
   1  -1  -8   16.27    0.93
   1   1   8   14.96    0.75
   1   1   8   15.63    0.80
  -1   1   8   15.15    0.75
   1  -1   8   15.97    0.80
  -1   1   8   15.15    0.82
  -1  -1  -8   15.48    0.95
   1   1  -8   15.50    0.94
   1  -1   8   16.32    0.87
  -1   1   8   14.54    0.73
   1   1  -8   14.66    0.84
   1   1  -8   14.35    0.79
  -1  -1  -8   15.18    0.83
   1  -1   8   15.39    1.00
   1  -1   8   14.63    0.69
  -1  -1  -8   14.52    0.85
  -1   1   8   15.50    0.93
  -1  -1   9   33.00    1.06
  -1   1  -9   30.55    1.33
   1  -1  -9   31.31    1.30
   1   1   9   32.92    1.23
  -1  -1   9   32.82    1.46
  -1  -1   9   31.44    1.26
   1  -1  -9   31.65    1.39
  -1  -1   9   30.10    1.20
   1   1   9   33.33    1.31
   1  -1  -9   31.63    1.27
  -1  -1   9   33.91    1.20
  -1   1  -9   32.68    1.46
   1   1   9   32.39    1.44
   1   1   9   26.45    1.41
  -1   1  -9   30.20    1.25
   1   1   9   29.66    1.20
  -1   1   9   33.03    1.21
   1  -1   9   31.65    1.29
   1  -1   9   33.39    1.22
   1   1  -9   31.15    1.30
  -1   1   9   31.23    1.05
   1   1  -9   33.79    1.45
   1  -1   9   32.09    1.49
   1  -1   9   31.14    1.25
  -1   1   9   30.98    1.26
   1  -1   9   28.80    1.26
  -1  -1  -9   31.49    1.41
   1   1  -9   32.49    1.27
  -1   1   9   28.69    1.17
  -1   1   9   29.82    1.39
  -1  -1  -9   32.12    1.28
  -1   1 -10   10.71    0.78
  -1  -1  10   11.13    0.97
  -1  -1  10   10.14    0.79
   1   1  10   10.94    0.65
   1   1  10   11.60    0.86
  -1  -1  10   10.77    0.71
   1  -1 -10   11.26    0.80
  -1   1 -10   10.67    0.96
  -1  -1  10   11.54    0.72
  -1  -1  10   11.30    0.58
   1   1  10   12.06    0.79
   1   1  10   10.47    0.97
   1  -1 -10   11.39    0.93
   1  -1 -10   11.35    0.88
   1   1  10   11.92    0.74
  -1   1 -10   11.60    0.86
  -1   1  10   11.60    0.96
  -1   1  10   10.90    0.59
   1   1 -10   12.10    0.97
   1  -1  10   11.83    0.73
   1  -1  10   12.06    0.84
  -1  -1 -10   12.62    0.97
  -1   1  10   10.43    0.81
  -1  -1 -10   11.84    0.84
   1  -1  10   11.72    0.67
   1  -1  10   10.80    0.98
  -1   1  10   11.97    0.73
   1   1 -10   11.69    0.88
   1  -1  10   10.60    0.79
   1   1 -10   11.34    0.79
  -1   1  10   10.02    0.72
   1   1  11   26.91    1.49
   1  -1 -11   26.57    1.27
   1  -1 -11   29.25    1.46
  -1  -1  11   27.87    1.18
  -1  -1  11   26.91    1.00
  -1  -1  11   26.31    1.26
  -1  -1  11   27.93    1.20
   1  -1 -11   25.63    1.33
   1   1  11   27.60    1.41
   1   1  11   27.39    1.21
   1   1  11   25.98    1.30
  -1   1 -11   26.03    1.35
  -1   1 -11   24.33    2.27
  -1  -1  11   29.03    1.50
   1   1  11   25.82    1.07
  -1   1 -11   26.08    1.25
   1   1 -11   28.06    1.48
   1  -1  11   27.17    1.09
   1   1 -11   27.10    1.32
  -1   1  11   27.84    1.47
  -1  -1 -11   25.58    1.42
   1   1 -11   25.19    1.25
  -1  -1 -11   27.35    1.46
  -1   1  11   26.43    1.47
  -1   1  11   28.70    1.29
   1  -1  11   29.02    1.33
   1  -1  11   27.16    1.35
  -1   1  11   26.96    1.00
   1  -1  11   29.66    1.42
  -1   1  11   27.39    1.19
  -1  -1 -11   26.98    1.26
   1  -1  11   29.25    1.56
   1   1  12    2.43    0.49
   1   1  12    2.92    0.52
  -1  -1  12    1.96    0.33
   1  -1 -12    2.33    0.55
   1   1  12    2.23    0.39
   1   1  12    2.57    0.71
  -1  -1  12    1.83    0.44
  -1  -1  12    2.22    0.53
  -1  -1  12    2.09    0.47
   1  -1 -12    1.53    0.69
  -1   1 -12    1.56    0.53
  -1   1 -12    1.96    0.61
  -1   1 -12    1.77    0.52
   1   1  12    2.22    0.57
   1  -1  12    1.97    0.55
   1  -1  12    2.55    0.41
  -1   1  12    1.76    0.45
   1  -1  12    2.18    0.64
  -1  -1 -12    2.31    0.56
  -1   1  12    1.78    0.45
  -1   1  12    1.80    0.54
   1   1 -12    1.54    0.51
  -1  -1 -12    1.76    0.60
   1  -1  12    1.88    0.44
  -1  -1 -12    1.91    0.60
  -1   1  12    0.26    0.54
   1  -1  12    2.83    0.52
   1   1 -12    2.58    0.67
   1   1 -12    2.03    0.58
  -1   1  12    2.12    0.41
   1  -1 -13   19.02    1.36
   1  -1 -13   20.09    1.39
   1   1  13   20.10    0.97
  -1   1 -13   19.70    1.43
   1   1  13   21.37    1.27
  -1   1 -13   21.69    1.87
   1   1  13   19.08    1.10
  -1   1 -13   19.66    1.20
  -1  -1  13   20.17    0.92
  -1  -1  13   19.43    1.12
   1   1  13   20.19    1.12
  -1  -1  13   20.57    1.21
  -1  -1  13   20.94    1.10
   1  -1 -13   19.39    1.23
   1   1  13   22.11    1.50
  -1   1  13   20.95    1.44
  -1   1  13   19.93    1.09
   1   1 -13   20.34    1.43
  -1  -1 -13   17.47    1.38
   1  -1  13   20.34    1.11
   1  -1  13   20.40    0.98
  -1   1  13   20.37    1.10
  -1  -1 -13   20.50    1.35
   1   1 -13   19.21    1.21
   1  -1  13   19.09    1.22
  -1  -1 -13   20.85    1.43
   1  -1  13   22.95    1.53
  -1   1  13   18.01    1.18
   1  -1  13   20.58    1.16
  -1   1  13   19.61    0.88
   1   1 -13   18.45    1.25
  -1  -1  14    0.27    0.38
   1   1  14    0.12    0.31
  -1  -1  14    0.41    0.28
   1  -1 -14   -0.26    0.49
  -1   1 -14    0.24    0.48
   1   1  14    1.03    0.66
  -1  -1  14   -0.13    0.40
   1   1  14    0.85    0.54
   1  -1 -14    0.81    0.50
   1  -1 -14    0.73    0.58
   1   1  14    0.18    0.40
  -1  -1  14    0.26    0.54
  -1   1 -14    0.11    0.58
   1   1 -14   -0.57    0.45
  -1  -1 -14   -0.09    0.47
   1   1 -14    0.30    0.59
  -1  -1 -14   -0.13    0.50
  -1   1  14   -0.07    0.35
   1  -1  14    0.09    0.37
   1  -1  14    0.62    0.33
   1   1 -14    0.61    0.47
  -1   1  14   -0.11    0.46
   1  -1  14    0.42    0.52
  -1   1  14    0.66    0.43
  -1   1  14   -0.02    0.26
   1  -1  14    0.25    0.44
   1  -1  14    0.39    0.62
   1  -1 -15    0.28    0.57
  -1   1 -15    0.05    0.50
   1   1  15    0.76    0.36
  -1   1 -15    1.12    0.63
   1   1  15    0.75    0.64
   1   1  15    0.42    0.54
  -1  -1  15    0.27    0.26
   1  -1 -15    0.55    0.60
   1   1  15   -0.09    0.38
   1  -1 -15    0.16    0.50
  -1  -1  15    0.60    0.54
  -1  -1 -15    1.07    0.76
   1   1 -15    0.32    0.63
  -1   1  15    0.23    0.38
  -1  -1 -15    0.86    0.52
   1   1 -15    0.03    0.48
   1  -1  15    0.58    0.42
   1  -1  15    0.62    0.62
   1  -1  15    0.83    0.35
  -1   1  15    0.35    0.28
  -1  -1 -15    0.78    0.64
   1  -1  15    0.53    0.55
  -1   1  15    0.35    0.52
   1   1 -15    1.21    0.61
   1  -1 -16    1.10    0.70
  -1   1 -16    1.71    0.71
   1   1  16    2.02    0.42
   1  -1 -16   -0.09    0.54
  -1   1 -16    1.61    0.62
  -1  -1  16    0.54    0.47
   1   1  16    2.37    0.65
  -1   1 -16    3.39    1.76
   1  -1 -16    0.80    0.57
  -1  -1  16    0.77    0.55
   1   1  16    0.46    0.43
   1   1  16    1.24    0.86
   1   1  16    1.24    0.72
  -1  -1  16    1.25    0.33
   1  -1  16    1.51    0.40
   1  -1  16    1.18    0.48
  -1   1  16    1.40    0.52
  -1  -1 -16    1.09    0.57
   1   1 -16    0.58    0.68
  -1  -1 -16    1.27    0.72
  -1  -1 -16    1.42    0.70
   1  -1  16    0.83    0.59
   1   1 -16    0.73    0.58
  -1   1  16    1.15    0.32
  -1   1  16    0.45    0.45
  -1   1  16    1.04    0.60
   1  -1 -17    1.59    0.65
  -1   1 -17    1.39    0.67
   1   1  17    1.30    0.72
   1  -1 -17    1.51    0.81
  -1   1 -17    1.75    0.81
   1   1  17    1.20    0.40
  -1  -1  17    1.29    0.56
   1   1  17    1.87    0.62
  -1  -1  17    1.98    0.67
  -1  -1  17    0.62    0.52
  -1  -1 -17    1.13    0.63
   1  -1  17    2.04    0.67
  -1   1  17    1.26    0.55
   1  -1  17    0.48    0.97
  -1   1  17    2.51    0.61
   1   1 -17    0.52    0.75
   1  -1  17    1.44    0.40
  -1   1  17    1.68    0.65
   1  -1  17    0.99    0.53
  -1  -1 -17    1.99    0.80
   1   1 -17    1.72    0.66
  -1  -2   0    1.77    0.14
   1   2   0    2.07    0.10
   1  -2  -1  176.18    4.44
   1   2   1  179.07    4.46
  -1  -2   1  169.54    4.42
   1  -2  -1  177.48    4.38
  -1  -2   1  177.08    4.48
   1   2   1  173.04    4.47
  -1   2  -1  165.67    4.43
  -1   2  -1  172.99    4.48
   1   2   1  165.07    4.42
   1  -2   1  171.81    4.48
   1   2  -1  167.14    4.47
  -1  -2  -1  168.93    4.43
  -1   2   1  166.61    4.41
   1  -2   1  173.12    4.44
  -1   2   1  174.24    4.44
  -1  -2  -1  172.66    4.47
  -1  -2  -1  177.93    4.46
   1  -2  -2  429.59   15.04
   1   2   2  427.38   15.61
   1  -2  -2  432.75   16.44
  -1  -2   2  429.23   15.85
  -1   2  -2  423.52   16.71
   1   2   2  437.33   17.21
  -1  -2   2  434.29   15.27
  -1   2  -2  445.00   15.90
   1   2  -2  460.53   15.58
  -1   2   2  452.53   12.89
  -1  -2  -2  423.06   15.68
   1  -2   2  439.80   15.83
  -1   2   2  441.75   16.33
   1   2  -2  434.05   16.28
  -1  -2  -2  420.32   16.76
   1  -2   2  438.01   16.85
  -1   2   2  414.09   14.81
  -1  -2   3  269.49    7.04
   1   2   3  284.88    7.12
  -1   2  -3  290.16    7.05
   1  -2  -3  284.61    7.09
  -1   2  -3  279.31    7.31
   1  -2  -3  275.76    7.03
   1   2   3  246.95    7.11
   1  -2  -3  274.70    7.05
   1   2   3  277.38    7.11
  -1   2  -3  261.12    7.16
  -1  -2   3  273.18    7.04
   1  -2  -3  273.88    7.04
  -1   2  -3  279.27    7.05
  -1  -2   3  273.18    6.99
   1   2   3  263.99    7.12
   1   2  -3  273.13    7.05
   1  -2   3  271.90    7.07
  -1   2   3  268.79    6.98
  -1   2   3  267.07    7.01
   1  -2   3  248.80    7.13
  -1   2   3  273.85    7.06
  -1  -2  -3  277.20    7.23
   1  -2   3  279.74    7.05
   1   2  -3  283.31    7.04
  -1   2   3  269.97    7.05
   1  -2   3  274.15    7.17
  -1  -2  -3  265.18    7.04
  -1  -2  -3  282.40    7.12
  -1   2  -4   39.29    1.37
  -1   2  -4   41.40    1.22
  -1  -2   4   41.19    1.16
  -1  -2   4   37.24    1.22
  -1   2  -4   39.12    1.24
   1  -2  -4   41.52    1.32
   1   2   4   41.63    1.33
  -1  -2   4   39.95    1.24
   1  -2  -4   41.61    1.24
  -1   2  -4   42.40    1.30
   1   2   4   41.72    1.24
   1   2   4   42.19    1.24
   1   2   4   39.87    1.29
   1  -2  -4   40.18    1.27
   1  -2   4   40.00    1.26
   1  -2   4   39.90    1.39
   1   2  -4   41.85    1.16
  -1  -2  -4   41.28    1.26
  -1   2   4   40.93    1.28
   1   2  -4   40.21    1.24
  -1   2   4   40.18    1.26
   1   2  -4   39.66    1.26
   1   2  -4   42.17    1.39
  -1  -2  -4   38.53    1.31
   1  -2   4   39.64    1.27
  -1   2   4   40.94    1.24
   1  -2   4   40.52    1.22
  -1   2   4   39.59    1.21
  -1  -2  -4   39.84    1.32
   1   2   5   43.46    1.36
   1  -2  -5   44.75    1.36
  -1   2  -5   41.00    1.47
  -1   2  -5   43.91    1.52
  -1  -2   5   43.70    1.36
  -1   2  -5   42.61    1.41
   1  -2  -5   42.64    1.34
   1   2   5   44.42    1.47
  -1  -2   5   46.44    1.38
   1   2   5   43.10    1.42
   1   2   5   44.75    1.37
  -1  -2   5   43.65    1.26
   1  -2  -5   43.02    1.42
   1   2  -5   45.31    1.52
   1   2  -5   45.00    1.26
  -1   2   5   44.41    1.42
   1   2  -5   43.77    1.40
  -1  -2  -5   44.38    1.47
  -1   2   5   43.59    1.35
   1  -2   5   43.01    1.32
  -1   2   5   43.27    1.33
  -1  -2  -5   45.83    1.47
   1  -2   5   43.94    1.39
  -1   2   5   45.34    1.39
   1  -2   5   43.93    1.57
   1  -2   5   42.88    1.42
  -1  -2  -5   39.61    1.48
   1   2  -5   41.12    1.36
   1   2   6   68.63    2.03
   1  -2  -6   70.01    2.12
  -1   2  -6   67.66    2.09
   1   2   6   69.01    2.10
  -1   2  -6   67.41    2.04
  -1  -2   6   72.09    2.24
  -1  -2   6   70.22    1.91
   1   2   6   69.10    2.03
   1  -2  -6   67.58    2.02
  -1   2  -6   70.10    2.23
  -1  -2   6   67.69    2.03
   1  -2  -6   64.39    2.01
  -1  -2   6   68.56    2.04
  -1   2   6   67.87    2.00
  -1  -2  -6   65.71    2.14
  -1   2   6   69.47    2.07
  -1  -2  -6   66.25    2.05
  -1  -2  -6   68.12    2.16
   1  -2   6   70.26    2.24
   1  -2   6   69.00    1.98
   1   2  -6   67.98    2.04
  -1   2   6   70.03    2.13
   1   2  -6   69.50    2.22
  -1   2   6   69.35    2.02
   1   2  -6   67.52    2.08
   1  -2   6   67.74    2.05
   1  -2   6   69.87    2.08
   1   2   7    4.28    0.43
   1   2   7    4.10    0.50
  -1   2  -7    4.30    0.57
   1  -2  -7    3.80    0.49
  -1  -2   7    4.82    0.43
  -1   2  -7    5.07    0.54
  -1  -2   7    4.49    0.47
  -1  -2   7    5.19    0.59
  -1  -2   7    4.14    0.35
   1  -2  -7    4.79    0.47
   1   2   7    3.88    0.50
  -1   2  -7    4.73    0.46
  -1  -2   7    4.02    0.43
   1   2   7    4.36    0.43
  -1   2   7    4.44    0.42
   1   2  -7    5.35    0.67
   1  -2   7    5.53    0.61
  -1   2   7    4.01    0.42
  -1  -2  -7    3.91    0.53
   1  -2   7    5.79    0.53
  -1   2   7    4.17    0.47
   1  -2   7    4.86    0.43
   1   2  -7    4.05    0.45
   1   2  -7    3.79    0.47
  -1  -2  -7    4.41    0.48
  -1   2   7    4.17    0.51
   1  -2   7    4.34    0.45
  -1  -2  -7    5.14    0.57
   1   2   8   35.92    1.40
   1  -2  -8   36.72    1.35
  -1  -2   8   39.30    1.38
   1   2   8   39.29    1.53
  -1   2  -8   37.05    1.42
  -1   2  -8   39.29    1.57
  -1   2  -8   36.88    1.38
  -1  -2   8   37.26    1.29
   1   2   8   37.67    1.34
  -1  -2   8   36.84    1.33
   1  -2  -8   37.17    1.46
  -1  -2   8   38.57    1.19
   1   2   8   36.66    1.33
  -1  -2   8   35.50    1.55
   1   2  -8   36.07    1.40
  -1   2   8   38.73    1.50
  -1   2   8   37.00    1.38
   1   2  -8   36.48    1.36
  -1  -2  -8   37.84    1.50
   1  -2   8   36.59    1.35
   1  -2   8   37.44    1.41
   1  -2   8   39.93    1.28
  -1  -2  -8   35.84    1.38
  -1  -2  -8   36.47    1.50
   1   2  -8   38.30    1.55
   1  -2   8   37.77    1.59
  -1   2   8   38.99    1.34
  -1   2   8   37.73    1.31
   1  -2  -9    7.87    0.76
  -1   2  -9    8.86    0.85
  -1   2  -9    7.52    0.65
  -1  -2   9    9.11    0.63
   1   2   9    8.85    0.61
  -1  -2   9    8.00    0.57
   1   2   9    7.69    0.63
   1  -2  -9    7.63    0.64
  -1   2  -9    7.42    0.70
  -1  -2   9    9.01    0.49
   1   2   9    8.35    0.72
   1   2   9    8.18    0.80
  -1  -2   9    9.16    0.70
  -1   2   9    8.14    0.60
   1   2  -9    6.66    0.72
   1  -2   9    7.50    0.78
   1  -2   9    7.39    0.67
  -1  -2  -9    7.05    0.71
  -1   2   9    8.54    0.61
   1  -2   9    7.62    0.66
  -1   2   9    8.21    0.69
   1   2  -9    8.74    0.71
  -1  -2  -9    8.54    0.70
  -1   2   9    6.76    0.69
   1   2  -9    9.28    0.70
   1  -2   9    7.34    0.84
  -1  -2  -9    8.54    0.78
  -1  -2  10   51.26    1.70
  -1   2 -10   46.51    1.72
   1   2  10   47.13    1.79
   1   2  10   46.52    1.68
   1  -2 -10   46.81    1.86
  -1  -2  10   47.77    1.64
   1   2  10   48.99    1.69
  -1   2 -10   47.72    1.96
   1  -2 -10   47.17    1.74
  -1  -2  10   46.23    1.71
   1  -2 -10   45.89    1.89
  -1  -2  10   48.42    1.50
  -1   2 -10   48.38    1.82
   1   2  10   49.77    1.95
   1  -2  10   50.62    2.02
   1  -2  10   47.92    1.77
  -1   2  10   49.43    1.75
  -1   2  10   49.73    1.70
   1   2 -10   47.64    1.72
  -1  -2 -10   49.72    1.90
  -1  -2 -10   48.93    1.75
  -1   2  10   45.72    1.87
   1   2 -10   48.08    1.81
   1  -2  10   44.90    1.70
  -1  -2 -10   47.34    1.91
   1   2 -10   46.90    1.94
   1  -2  10   50.87    1.69
  -1   2  10   45.42    1.64
   1  -2  10   48.69    1.58
   1   2  11    3.52    0.66
  -1  -2  11    3.81    0.40
   1  -2 -11    3.83    0.57
  -1   2 -11    4.28    0.62
  -1  -2  11    3.78    0.57
   1   2  11    4.16    0.62
  -1   2 -11    3.92    0.58
  -1  -2  11    2.88    0.51
  -1   2 -11    4.51    0.77
  -1  -2  11    4.07    0.49
   1   2  11    3.85    0.55
   1  -2 -11    5.95    0.74
   1  -2 -11    2.99    0.63
   1   2  11    4.39    0.48
   1   2  11    2.98    0.42
   1  -2  11    3.98    0.59
  -1  -2 -11    3.69    0.65
  -1  -2 -11    3.16    0.55
  -1  -2 -11    4.04    0.69
  -1   2  11    3.35    0.66
  -1   2  11    3.94    0.54
   1  -2  11    3.98    0.73
   1  -2  11    4.32    0.57
  -1   2  11    4.44    0.60
   1  -2  11    3.99    0.45
  -1   2  11    4.39    0.54
   1   2 -11    3.65    0.58
   1   2 -11    2.98    0.57
   1   2 -11    3.89    0.88
  -1   2  11    4.03    0.41
  -1  -2  12   70.61    2.35
   1   2  12   67.01    2.29
  -1   2 -12   68.89    2.35
  -1  -2  12   65.56    2.26
  -1   2 -12   67.29    2.65
  -1  -2  12   67.80    2.25
   1  -2 -12   71.05    2.64
   1   2  12   67.53    2.62
   1  -2 -12   67.59    2.54
   1  -2 -12   64.40    2.34
   1   2  12   67.44    2.41
  -1   2 -12   70.69    2.49
   1   2  12   69.71    2.15
  -1  -2  12   59.41    2.36
   1   2  12   67.65    2.30
  -1   2  12   64.55    2.22
  -1  -2 -12   61.48    2.47
   1   2 -12   65.57    2.44
   1  -2  12   63.50    2.35
  -1  -2 -12   68.55    2.59
  -1   2  12   67.34    2.35
  -1   2  12   65.11    2.27
   1  -2  12   73.29    2.73
  -1   2  12   67.32    2.57
   1  -2  12   70.10    2.15
   1  -2  12   65.80    2.26
   1  -2  12   66.22    2.29
   1   2 -12   71.42    2.66
   1   2 -12   69.42    2.36
  -1  -2 -12   69.73    2.38
  -1   2  12   67.40    2.17
   1  -2 -13    3.25    0.61
   1   2  13    4.00    0.60
   1  -2 -13    3.65    0.67
  -1  -2  13    4.16    0.65
  -1  -2  13    3.99    0.55
   1   2  13    3.37    0.48
   1   2  13    3.24    0.54
   1   2  13    2.69    0.68
  -1   2 -13    3.97    0.65
  -1  -2  13    3.51    0.42
  -1   2 -13    3.72    0.82
   1   2  13    3.63    0.67
   1  -2 -13    4.07    0.75
  -1  -2  13    3.98    0.59
  -1  -2 -13    4.11    0.68
   1  -2  13    4.42    0.81
  -1   2  13    3.27    0.55
   1   2 -13    3.39    0.60
   1  -2  13    4.53    0.50
   1  -2  13    3.30    0.65
   1  -2  13    3.74    0.59
   1   2 -13    3.59    0.77
  -1   2  13    3.64    0.59
  -1   2  13    3.83    0.73
  -1  -2 -13    4.47    0.81
   1  -2  13    3.23    0.55
   1   2 -13    3.15    0.66
  -1   2  13    2.94    0.39
  -1  -2 -13    2.99    0.72
  -1   2  13    4.46    0.67
   1   2  14    7.52    0.77
   1   2  14    6.53    0.65
   1  -2 -14    4.84    0.75
   1  -2 -14    6.15    0.87
  -1  -2  14    7.54    0.79
  -1  -2  14    7.59    1.38
   1   2  14    7.22    1.41
  -1  -2  14    7.42    0.75
  -1   2 -14    5.91    0.80
   1   2  14    7.19    0.86
  -1   2 -14    6.67    0.93
  -1  -2  14    8.31    0.58
   1  -2 -14    6.03    0.90
   1   2 -14    6.93    0.88
  -1   2  14    6.46    0.93
   1  -2  14    8.45    1.07
   1  -2  14    6.14    0.76
   1   2 -14    7.26    0.83
   1  -2  14    8.10    0.84
  -1   2  14    6.95    0.74
   1  -2  14    6.77    0.65
   1   2 -14    7.41    0.96
  -1   2  14    7.07    0.85
   1  -2  14    7.66    0.87
  -1  -2 -14    7.09    0.87
  -1   2  14    7.05    0.59
  -1  -2 -14    6.57    0.98
   1   2  15    1.17    0.69
   1  -2 -15    1.22    0.63
   1   2  15    0.54    0.40
  -1  -2  15    1.04    0.31
  -1  -2  15    0.90    0.54
  -1   2 -15    0.45    0.51
   1   2  15    0.91    0.36
   1  -2 -15    0.25    0.59
   1   2  15    0.47    0.54
   1  -2 -15    0.11    0.48
  -1   2 -15    1.26    0.73
   1  -2  15    0.68    0.56
   1   2 -15   -0.26    0.47
   1  -2  15    0.58    0.54
  -1   2  15    0.44    0.30
  -1  -2 -15   -0.12    0.48
  -1  -2 -15    0.20    0.53
  -1   2  15    0.58    0.54
   1   2 -15    1.30    0.66
  -1   2  15    0.63    0.42
   1  -2  15    0.83    0.45
   1  -2  15    0.62    0.34
   1   2 -15    0.55    0.62
  -1  -2 -15    1.36    0.96
  -1   2 -16    6.28    0.87
   1   2  16    7.60    0.90
  -1  -2  16    6.45    0.81
  -1  -2  16    6.78    0.88
  -1  -2  16    7.54    0.59
   1   2  16    7.22    1.06
   1   2  16    8.43    0.97
   1   2  16    8.27    0.73
   1  -2 -16    5.48    0.84
   1  -2 -16    6.59    1.03
  -1  -2  16    6.43    0.88
  -1   2 -16    5.68    1.03
   1  -2 -16    8.30    1.12
  -1   2  16    7.52    0.87
  -1  -2 -16    6.27    1.03
   1   2 -16    6.72    0.89
   1  -2  16    8.17    0.90
  -1  -2 -16    4.56    0.93
   1  -2  16    7.66    0.70
  -1  -2 -16    6.00    0.86
  -1   2  16    7.50    0.60
  -1   2  16    6.73    0.80
   1  -2  16    6.38    0.90
   1  -2  16    6.87    1.39
  -1   2  16    6.29    0.84
   1   2 -16    7.99    1.01
   1  -2 -17    1.09    0.83
   1   2  17    0.96    0.40
  -1  -2  17    0.41    0.48
   1   2  17    1.43    0.69
  -1   2 -17    1.73    0.73
  -1  -2  17    1.35    0.59
   1   2  17    1.47    0.81
   1   2  17    1.12    0.59
   1  -2 -17    1.32    0.66
  -1  -2  17    1.25    0.63
  -1   2 -17    1.19    0.65
   1  -2  17    2.27    0.64
  -1  -2 -17    1.52    0.65
   1  -2  17    0.69    0.88
   1   2 -17    1.06    0.84
   1  -2  17    1.58    0.41
   1   2 -17    0.39    0.59
  -1  -2 -17    0.02    0.68
  -1   2  17    1.66    0.68
  -1   2  17    0.79    0.53
   1  -2  17    2.26    0.67
  -1   2  17    1.90    0.85
   1   3   0    0.90    0.16
  -1  -3   0    1.02    0.15
  -1   3   0    1.03    0.15
   1  -3   0    1.28    0.18
  -1  -3   0    1.30    0.17
  -1  -3   0    1.05    0.10
  -1   3   0    1.17    0.16
   1   3   0    1.19    0.14
  -1   3   0    1.13    0.16
  -1  -3   0    1.01    0.16
   1  -3   0    1.38    0.15
   1  -3   0    0.89    0.14
   1   3   0    1.30    0.16
   1  -3   0    1.01    0.16
   1   3   0    1.10    0.10
   1   3   1   12.46    0.49
   1  -3  -1   11.85    0.45
   1  -3  -1   13.46    0.47
  -1   3  -1   11.69    0.52
  -1  -3   1   13.18    0.48
   1   3   1   12.46    0.44
   1  -3  -1   15.45    0.52
  -1  -3   1   14.24    0.52
  -1  -3   1   12.15    0.47
   1   3   1   15.06    0.54
  -1   3  -1   13.12    0.51
  -1   3  -1   12.58    0.48
   1   3   1   13.03    0.47
   1   3   1   15.22    0.53
  -1   3   1   13.69    0.47
  -1   3   1   12.13    0.46
  -1  -3  -1   11.94    0.44
   1  -3   1   13.98    0.51
   1  -3   1   15.45    0.50
   1   3  -1   12.50    0.52
   1  -3   1   13.26    0.48
  -1   3   1   12.45    0.48
  -1  -3  -1   13.88    0.51
   1   3  -1   12.05    0.47
  -1   3   1   15.47    0.52
   1   3  -1   13.08    0.48
   1  -3  -2   78.07    1.98
  -1  -3   2   75.64    2.10
   1   3   2   76.50    2.08
  -1   3  -2   71.76    2.04
   1  -3  -2   71.55    2.00
  -1   3  -2   76.52    2.05
   1   3   2   70.56    2.01
   1  -3  -2   71.48    2.00
   1  -3  -2   73.65    2.02
  -1  -3   2   72.80    2.02
  -1   3  -2   71.47    2.12
   1  -3  -2   75.98    2.06
  -1   3  -2   77.18    2.04
  -1  -3   2   74.29    2.02
  -1  -3   2   72.71    2.00
   1   3   2   74.48    2.01
   1   3   2   79.16    2.09
  -1   3   2   75.75    2.06
  -1   3   2   68.28    2.00
  -1   3   2   75.75    2.03
   1  -3   2   77.25    2.04
  -1  -3  -2   71.87    2.01
  -1  -3  -2   73.95    2.01
  -1  -3  -2   76.31    2.08
   1  -3   2   76.97    2.05
   1   3  -2   70.29    2.02
  -1   3   2   71.96    1.99
  -1   3   2   73.11    1.98
   1   3  -2   72.62    2.01
  -1  -3  -2   78.83    2.08
   1  -3   2   72.70    2.04
   1  -3   2   74.00    2.12
   1   3  -2   77.95    2.03
   1   3   3   88.03    2.36
  -1   3  -3   85.54    2.33
  -1   3  -3   84.31    2.30
   1  -3  -3   81.73    2.27
  -1  -3   3   84.63    2.29
   1   3   3   84.47    2.29
   1   3   3   85.18    2.29
  -1  -3   3   77.75    2.30
   1   3   3   83.23    2.37
   1  -3  -3   83.25    2.46
   1  -3  -3   85.83    2.28
  -1  -3   3   83.84    2.26
   1  -3  -3   82.91    2.29
  -1   3  -3   83.96    2.31
  -1  -3  -3   81.80    2.29
   1  -3   3   80.63    2.42
  -1  -3  -3   85.81    2.36
   1  -3   3   80.34    2.30
  -1   3   3   83.61    2.25
  -1   3   3   83.50    2.30
   1   3  -3   84.02    2.31
   1   3  -3   86.90    2.30
   1  -3   3   81.67    2.32
   1  -3   3   85.20    2.31
  -1  -3  -3   81.95    2.29
  -1  -3  -3   81.35    2.36
  -1   3   3   84.38    2.34
   1   3  -3   84.71    2.26
  -1   3   3   84.06    2.28
  -1   3  -4   49.22    1.70
  -1  -3   4   48.64    1.54
   1  -3  -4   55.83    1.58
   1   3   4   53.74    1.56
  -1  -3   4   51.36    1.49
  -1  -3   4   53.82    1.56
  -1   3  -4   56.36    1.59
   1   3   4   53.51    1.56
   1  -3  -4   53.24    1.63
   1   3   4   52.30    1.63
  -1   3  -4   52.73    1.61
   1  -3  -4   52.92    1.56
   1  -3  -4   54.05    1.55
   1   3   4   52.06    1.65
   1   3  -4   55.85    1.57
  -1   3   4   49.58    1.56
  -1  -3  -4   51.76    1.56
   1   3  -4   56.26    1.51
   1  -3   4   53.14    1.55
  -1  -3  -4   54.46    1.64
  -1   3   4   52.12    1.56
   1  -3   4   50.11    1.58
  -1   3   4   51.15    1.52
  -1  -3  -4   53.81    1.56
   1  -3   4   49.43    1.70
   1   3  -4   53.65    1.73
   1   3  -4   56.15    1.60
  -1   3   4   54.14    1.50
  -1   3   4   55.39    1.60
  -1  -3  -4   49.83    1.63
   1  -3  -5   15.65    0.70
  -1  -3   5   16.56    0.72
   1  -3  -5   16.82    0.78
  -1   3  -5   16.37    0.66
  -1   3  -5   16.19    0.76
   1   3   5   16.86    0.68
  -1  -3   5   16.45    0.71
  -1   3  -5   16.23    0.85
   1  -3  -5   15.96    0.70
   1   3   5   16.94    0.69
   1  -3  -5   16.19    0.72
  -1  -3   5   15.93    0.61
   1   3   5   15.55    0.78
   1  -3   5   15.59    0.86
  -1   3   5   16.86    0.67
  -1   3   5   16.10    0.68
   1  -3   5   16.46    0.66
   1  -3   5   17.32    0.72
  -1  -3  -5   15.61    0.79
  -1   3   5   15.64    0.73
   1   3  -5   16.49    0.61
  -1  -3  -5   16.62    0.78
  -1   3   5   17.81    0.74
  -1  -3  -5   15.66    0.71
   1  -3   5   17.36    0.78
   1   3  -5   15.22    0.85
   1   3  -5   17.21    0.75
   1   3   6    2.78    0.36
   1  -3  -6    3.35    0.38
  -1   3  -6    3.09    0.41
   1   3   6    3.15    0.42
   1  -3  -6    2.70    0.38
  -1   3  -6    3.58    0.35
  -1  -3   6    2.99    0.38
  -1  -3   6    3.35    0.31
  -1   3  -6    3.17    0.44
   1   3   6    2.25    0.29
   1   3   6    2.99    0.45
   1  -3  -6    2.53    0.34
  -1   3  -6    3.12    0.39
   1  -3  -6    3.56    0.46
  -1  -3   6    3.49    0.39
  -1  -3  -6    2.80    0.44
  -1  -3  -6    2.87    0.42
   1   3  -6    3.19    0.41
  -1   3   6    3.51    0.36
  -1   3   6    3.11    0.40
   1   3  -6    3.13    0.50
   1  -3   6    3.27    0.51
   1   3  -6    3.08    0.37
   1  -3   6    3.03    0.32
  -1  -3  -6    2.72    0.36
  -1   3   6    3.19    0.39
   1  -3   6    2.97    0.39
  -1   3   6    3.69    0.41
   1  -3   6    3.21    0.41
   1   3  -6    2.83    0.29
   1   3   7   66.41    2.12
   1   3   7   62.79    1.96
   1   3   7   66.26    2.07
  -1  -3   7   64.18    1.98
   1  -3  -7   61.87    2.07
  -1  -3   7   64.38    1.84
  -1   3  -7   63.06    2.04
  -1   3  -7   65.62    2.21
  -1  -3   7   63.75    1.97
   1   3   7   64.73    1.96
  -1   3  -7   60.63    1.98
   1  -3  -7   62.25    2.04
   1  -3  -7   63.25    1.96
   1  -3  -7   64.67    1.97
   1  -3   7   66.24    1.92
  -1  -3  -7   63.60    2.10
   1   3  -7   62.78    1.97
   1  -3   7   61.78    1.99
   1   3  -7   63.75    2.02
  -1   3   7   65.32    2.11
  -1   3   7   63.60    2.01
  -1   3   7   64.20    1.93
   1  -3   7   62.76    2.20
  -1  -3  -7   62.79    1.98
   1  -3   7   65.76    2.03
  -1  -3  -7   62.55    2.09
   1   3  -7   63.05    2.19
  -1   3   7   62.76    1.96
   1   3   8   10.01    0.64
  -1  -3   8   11.38    0.71
  -1   3  -8   11.41    0.87
   1   3   8   11.87    0.79
   1  -3  -8   11.04    0.77
   1   3   8   10.09    0.81
  -1   3  -8   12.37    0.74
  -1  -3   8   10.43    0.54
  -1  -3   8   10.34    0.67
  -1   3  -8   10.62    0.75
   1  -3  -8   10.97    0.69
   1  -3  -8   10.54    0.82
   1   3   8   10.70    0.66
  -1   3   8   10.71    0.79
   1  -3   8   13.00    0.78
  -1   3   8   10.26    0.63
   1  -3   8   11.28    0.61
  -1  -3  -8   11.15    0.71
   1   3  -8   11.39    0.75
  -1  -3  -8   12.45    0.83
   1  -3   8    9.62    0.91
  -1   3   8   11.92    0.66
  -1  -3  -8   11.70    0.82
   1   3  -8   11.32    0.70
   1  -3   8   11.34    0.73
  -1   3   8   11.31    0.76
   1   3  -8    9.74    0.83
   1  -3  -9   38.66    1.53
  -1   3  -9   36.16    1.63
   1  -3  -9   36.78    1.41
  -1  -3   9   38.06    1.42
   1   3   9   39.13    1.50
   1   3   9   35.94    1.38
  -1  -3   9   38.41    1.34
  -1   3  -9   37.56    1.43
   1   3   9   37.89    1.57
  -1  -3   9   37.09    1.22
   1  -3  -9   38.23    1.57
  -1  -3   9   37.63    1.39
   1   3   9   38.24    1.39
  -1   3  -9   35.17    1.48
  -1  -3  -9   38.38    1.58
  -1  -3  -9   37.27    1.56
  -1   3   9   38.57    1.35
   1   3  -9   36.62    1.41
  -1   3   9   38.94    1.53
   1  -3   9   38.87    1.45
   1   3  -9   36.43    1.62
   1  -3   9   37.12    1.42
   1  -3   9   36.85    1.66
   1  -3   9   37.47    1.30
   1   3  -9   37.40    1.48
  -1   3   9   39.11    1.46
  -1  -3  -9   37.47    1.43
  -1   3   9   40.01    1.40
  -1   3 -10   17.05    1.01
  -1  -3  10   17.30    0.75
   1  -3 -10   16.29    0.97
   1  -3 -10   17.46    1.06
   1   3  10   17.09    0.91
   1   3  10   15.39    1.08
  -1  -3  10   18.09    0.87
  -1  -3  10   17.78    0.95
  -1  -3  10   17.72    0.93
   1  -3 -10   19.11    1.13
  -1   3 -10   17.42    0.98
   1   3  10   17.31    0.93
   1   3  10   17.58    1.03
  -1   3 -10   20.03    1.21
   1  -3  10   17.66    1.01
  -1   3  10   19.54    0.94
  -1  -3 -10   19.07    1.13
   1   3 -10   16.11    1.00
   1  -3  10   19.10    0.84
  -1   3  10   18.14    0.90
  -1  -3 -10   17.60    1.11
   1   3 -10   17.95    0.99
  -1   3  10   18.44    1.10
   1  -3  10   16.68    0.97
   1  -3  10   18.70    1.23
   1   3 -10   18.31    1.18
  -1   3  10   17.48    0.99
  -1  -3 -10   16.36    0.96
  -1   3 -11   34.47    1.55
   1  -3 -11   35.78    1.63
   1  -3 -11   34.96    1.47
   1   3  11   34.78    1.41
   1  -3 -11   34.53    1.59
  -1   3 -11   34.78    1.47
   1   3  11   32.68    1.38
   1   3  11   33.36    1.48
  -1  -3  11   34.69    1.35
  -1  -3  11   32.93    1.20
   1   3  11   35.93    1.67
  -1  -3  11   33.33    1.43
  -1   3 -11   33.02    1.68
  -1  -3  11   34.00    1.40
  -1   3  11   33.33    1.39
  -1   3  11   33.35    1.45
   1  -3  11   35.52    1.45
  -1  -3 -11   29.90    1.55
  -1   3  11   33.71    1.36
  -1  -3 -11   36.00    1.50
   1   3 -11   35.71    1.71
  -1   3  11   36.87    1.64
  -1  -3 -11   34.60    1.64
   1  -3  11   32.58    1.55
   1   3 -11   33.46    1.52
   1  -3  11   35.66    1.77
   1  -3  11   31.42    1.44
   1   3 -11   33.06    1.46
   1  -3  11   34.01    1.27
   1  -3 -12    4.61    0.65
   1  -3 -12    3.54    0.69
   1   3  12    4.34    0.59
  -1  -3  12    2.91    0.54
   1   3  12    4.17    0.59
   1   3  12    4.27    0.65
  -1   3 -12    3.26    0.60
  -1  -3  12    2.62    0.58
  -1   3 -12    3.85    0.68
   1   3  12    3.58    0.73
  -1  -3  12    3.57    0.41
   1  -3 -12    2.23    0.63
  -1   3 -12    3.49    0.78
  -1  -3  12    3.27    0.48
  -1   3  12    4.31    0.56
  -1   3  12    4.09    0.44
  -1   3  12    3.19    0.71
   1  -3  12    4.49    0.85
  -1  -3 -12    3.34    0.68
   1   3 -12    3.57    0.65
   1  -3  12    4.17    0.65
  -1   3  12    3.54    0.62
   1  -3  12    3.72    0.59
   1   3 -12    4.16    0.61
   1  -3  12    4.23    0.49
  -1  -3 -12    3.25    0.66
  -1   3  12    2.94    0.51
  -1  -3 -12    3.60    0.61
   1  -3  12    4.37    0.57
   1   3 -12    4.07    0.81
   1  -3 -13   13.78    1.23
  -1  -3  13   13.83    0.99
   1   3  13   14.03    0.84
  -1   3 -13   13.91    1.05
   1  -3 -13   13.45    1.17
   1   3  13   15.61    1.32
   1  -3 -13   14.00    1.08
  -1  -3  13   13.72    0.74
  -1   3 -13   16.37    1.35
   1   3  13   15.22    1.00
   1   3  13   13.11    0.97
   1   3  13   13.60    1.08
  -1  -3  13   14.31    1.06
  -1  -3  13   13.53    0.91
   1   3 -13   14.83    1.30
  -1   3  13   14.80    0.96
  -1   3  13   15.83    0.99
  -1   3  13   13.19    0.76
  -1   3  13   13.15    1.10
  -1  -3 -13   12.66    1.19
  -1  -3 -13   11.99    1.00
   1  -3  13   14.49    0.83
   1   3 -13   14.28    1.13
   1   3 -13   14.59    1.07
   1  -3  13   13.81    1.02
  -1   3  13   16.19    1.26
  -1  -3 -13   10.38    1.23
   1  -3  13   14.74    1.10
   1  -3  13   12.84    0.91
  -1   3 -14    1.25    0.55
   1   3  14    1.26    0.47
  -1  -3  14    1.04    0.41
   1  -3 -14    0.63    0.57
   1  -3 -14    0.62    0.50
  -1  -3  14    2.04    0.69
   1   3  14    1.13    0.38
   1   3  14    1.23    0.56
  -1  -3  14    0.55    0.28
   1  -3 -14    0.29    0.54
  -1  -3  14    0.24    0.44
  -1   3 -14    1.15    0.66
   1   3  14    0.75    0.63
   1   3 -14    1.94    0.70
  -1  -3 -14    1.61    0.63
   1   3 -14    0.34    0.51
   1  -3  14    1.50    0.39
  -1   3  14    0.66    0.60
   1  -3  14    0.35    0.51
  -1   3  14    1.24    0.48
  -1   3  14    1.52    0.65
   1  -3  14    1.55    0.49
  -1   3  14    0.89    0.31
   1  -3  14    1.30    0.54
  -1  -3 -14    0.81    0.52
   1   3 -14    0.98    0.57
  -1  -3  15   10.34    0.67
  -1   3 -15   10.93    1.53
   1   3  15    9.20    1.06
   1  -3 -15   10.49    1.12
   1  -3 -15    5.02    1.41
  -1   3 -15    9.60    0.96
   1   3  15    9.73    0.75
  -1  -3  15   10.44    0.98
   1   3  15   10.56    1.17
   1  -3 -15    9.31    0.99
   1   3  15   10.45    1.04
   1   3  15   10.17    0.95
  -1   3 -15   10.26    1.30
  -1   3  15    8.89    1.05
  -1  -3 -15    9.61    1.15
  -1   3  15   10.28    0.67
  -1   3  15   10.28    0.94
   1  -3  15    9.67    0.97
   1  -3  15    9.89    0.98
   1  -3  15   11.39    1.00
  -1   3  15    9.59    0.95
  -1  -3 -15    7.30    0.90
   1   3 -15    8.08    1.04
   1  -3  15   10.34    0.76
  -1   3  15    9.64    0.64
   1   3 -15    8.43    0.92
   1   3 -15    9.33    1.77
   1   3  16    2.28    0.61
  -1  -3  16    1.62    0.57
  -1   3 -16    2.02    0.86
  -1   3 -16    2.16    0.65
   1  -3 -16    1.89    0.65
  -1  -3  16    1.24    0.60
   1   3  16    1.82    0.45
   1   3  16    0.73    0.58
  -1  -3  16    1.13    0.34
   1  -3 -16    1.69    0.75
   1  -3 -16    1.57    0.68
   1   3  16    2.66    0.83
  -1   3 -16    0.86    0.64
  -1  -3  16    1.80    0.54
   1  -3  16    2.11    0.68
  -1  -3 -16    1.75    0.65
   1   3 -16    1.50    0.63
   1  -3  16    2.00    0.68
  -1   3  16    2.00    0.64
  -1   3  16    1.75    0.34
  -1   3  16    0.55    0.49
   1   3 -16    1.72    0.74
  -1   3  16    2.91    0.58
   1  -3  16    1.69    0.42
  -1   3  16    1.98    0.39
   1   3 -16    0.19    0.68
  -1  -3 -16    1.88    0.74
  -1  -3 -16    1.53    0.72
   1  -3  16    2.36    0.59
  -1  -3  17    8.02    0.93
   1  -3 -17    5.94    1.59
   1   3  17    5.91    1.07
   1   3  17    5.59    0.82
  -1   3 -17    5.73    0.85
  -1  -3  17    6.55    0.89
  -1  -3  17    7.10    0.59
   1   3  17    6.06    0.92
  -1   3 -17    5.55    1.35
   1  -3 -17    7.99    1.00
  -1  -3  17    7.09    0.92
   1   3  17    6.94    0.68
  -1  -3 -17    6.85    1.14
   1  -3  17    7.13    0.70
   1  -3  17    7.64    0.95
   1   3 -17    7.67    1.28
  -1   3  17    7.78    0.62
   1  -3  17    7.13    0.90
   1   3 -17    5.89    0.88
  -1   3  17    6.71    0.84
  -1  -3 -17    6.10    0.92
  -1   3  17    5.83    0.85
   1  -3  17    7.87    0.94
   1   4   0   53.57    1.50
  -1  -4   0   54.34    1.54
   1  -4   0   52.40    1.54
  -1   4   0   55.53    1.54
   1   4   0   54.17    1.46
  -1   4   0   51.77    1.51
   1  -4   0   53.33    1.50
  -1  -4   0   53.07    1.50
   1  -4   0   54.56    1.54
   1   4   0   54.82    1.54
  -1   4   0   53.47    1.55
  -1  -4   0   55.44    1.46
   1  -4   0   53.86    1.50
  -1   4   1  358.98    9.03
   1   4  -1  343.06    9.02
  -1  -4  -1  351.90    9.04
   1   4   2   30.37    0.98
  -1   4  -2   25.93    1.12
   1  -4  -2   25.53    0.87
  -1   4  -2   24.47    0.89
   1   4   2   25.89    0.86
  -1  -4   2   28.05    0.95
  -1   4  -2   28.76    0.91
   1  -4  -2   29.92    0.84
   1   4   2   30.64    0.96
   1  -4  -2   28.14    0.87
  -1  -4   2   26.42    0.87
  -1  -4   2   26.05    0.88
  -1  -4   2   25.30    0.96
   1  -4  -2   23.91    0.84
  -1   4  -2   22.89    1.20
  -1  -4  -2   25.68    0.87
  -1   4   2   27.89    0.93
   1   4  -2   27.30    0.91
  -1   4   2   23.54    0.87
   1   4  -2   27.89    0.89
  -1   4   2   26.78    0.87
   1   4  -2   29.64    0.91
  -1   4   2   25.09    0.92
  -1  -4  -2   30.10    0.95
  -1  -4  -2   27.32    0.85
   1  -4   2   27.57    0.91
   1  -4   2   28.34    0.91
  -1   4   2   30.16    0.84
  -1  -4   3   28.09    0.93
   1  -4  -3   28.07    0.99
   1   4   3   28.73    0.92
   1   4   3   29.08    0.99
  -1   4  -3   26.82    1.07
   1  -4  -3   28.95    0.93
  -1  -4   3   28.88    0.92
   1   4   3   28.95    0.94
  -1   4  -3   29.42    0.97
   1  -4  -3   28.77    0.93
  -1  -4   3   27.42    1.04
   1   4   3   26.95    1.01
   1  -4  -3   29.66    0.91
  -1   4  -3   28.68    0.96
  -1   4  -3   28.40    0.95
  -1  -4   3   28.83    0.94
   1  -4   3   27.54    0.95
  -1  -4  -3   28.26    1.01
  -1  -4  -3   29.56    0.95
   1  -4   3   28.68    0.95
  -1   4   3   29.27    1.01
  -1   4   3   29.22    0.90
  -1  -4  -3   29.47    1.00
   1  -4   3   29.83    0.96
   1   4  -3   28.58    0.92
  -1  -4  -3   28.15    0.92
  -1   4   3   28.00    0.93
   1   4  -3   27.47    0.94
  -1   4   3   28.33    0.91
  -1   4   3   28.22    0.92
   1   4  -3   28.71    0.95
  -1   4  -4  280.47    7.44
   1  -4  -4  285.58    7.38
   1  -4  -4  294.95    7.48
  -1  -4   4  276.44    7.35
  -1  -4   4  280.15    7.39
  -1   4  -4  292.74    7.42
   1  -4  -4  300.83    7.40
  -1   4  -4  282.25    7.41
   1   4   4  288.14    7.41
  -1  -4   4  282.61    7.40
  -1   4  -4  286.01    7.57
   1   4   4  286.99    7.49
   1   4   4  278.60    7.39
   1  -4  -4  284.01    7.41
   1   4   4  287.14    7.46
   1   4  -4  288.56    7.41
   1  -4   4  288.02    7.42
   1   4  -4  273.67    7.41
  -1   4   4  290.27    7.41
  -1  -4  -4  275.56    7.40
  -1  -4  -4  289.49    7.49
   1  -4   4  285.37    7.40
   1  -4   4  282.45    7.43
   1   4  -4  280.55    7.57
  -1   4   4  274.69    7.36
  -1   4   4  277.18    7.38
  -1   4   4  290.68    7.47
   1   4  -4  282.41    7.39
  -1  -4  -4  281.84    7.40
   1  -4   4  272.10    7.56
  -1  -4  -4  293.88    7.47
  -1   4  -5    1.07    0.27
   1   4   5    0.71    0.28
   1  -4  -5    0.83    0.23
   1  -4  -5    0.75    0.30
  -1  -4   5    0.97    0.26
  -1   4  -5    1.03    0.24
  -1   4  -5    0.85    0.29
  -1   4  -5    0.76    0.32
   1   4   5    0.59    0.23
   1  -4  -5    0.69    0.24
   1   4   5    0.69    0.24
   1  -4  -5    0.87    0.25
   1   4   5    0.96    0.35
  -1  -4   5    0.78    0.20
  -1  -4  -5    1.05    0.23
   1   4  -5    0.79    0.28
   1  -4   5    0.67    0.23
   1   4  -5    0.71    0.20
  -1   4   5    0.87    0.19
  -1   4   5    0.91    0.23
   1  -4   5    0.87    0.27
   1   4  -5    0.87    0.27
   1  -4   5    0.33    0.30
  -1  -4  -5    0.69    0.27
  -1   4   5    0.67    0.28
  -1  -4  -5    1.09    0.26
  -1  -4  -5    0.92    0.31
   1  -4   5    0.97    0.29
  -1   4   5    1.07    0.28
  -1   4   5    0.83    0.23
   1   4  -5    0.48    0.33
   1   4   6   23.81    1.01
  -1  -4   6   22.66    0.93
   1  -4  -6   22.60    1.02
  -1   4  -6   24.15    0.90
  -1   4  -6   23.71    1.12
   1  -4  -6   24.05    0.94
  -1  -4   6   23.08    0.84
   1   4   6   21.55    1.04
  -1  -4   6   22.49    0.94
   1   4   6   22.36    0.91
   1  -4  -6   22.05    0.95
  -1   4  -6   24.61    0.96
   1  -4  -6   22.53    0.91
   1   4   6   23.79    0.92
  -1  -4  -6   24.33    0.95
  -1   4   6   24.76    0.89
  -1   4   6   24.99    0.97
   1  -4   6   22.60    1.12
  -1   4   6   22.43    0.96
   1   4  -6   22.03    1.11
   1   4  -6   23.90    0.98
  -1  -4  -6   22.93    1.02
  -1  -4  -6   23.35    1.05
   1  -4   6   24.44    0.97
   1   4  -6   23.03    0.94
   1   4  -6   24.16    0.84
   1  -4   6   22.82    0.89
  -1   4   6   22.69    0.83
   1  -4   6   22.70    0.96
  -1   4   6   22.82    0.91
  -1  -4  -6   23.22    0.92
   1   4   7    2.77    0.34
   1  -4  -7    4.51    0.48
  -1   4  -7    4.47    0.46
  -1   4  -7    4.09    0.48
  -1   4  -7    4.26    0.61
  -1  -4   7    3.15    0.33
   1  -4  -7    2.84    0.43
  -1  -4   7    4.90    0.48
   1   4   7    3.19    0.40
   1   4   7    3.61    0.46
   1  -4  -7    3.61    0.42
   1  -4  -7    3.86    0.51
  -1  -4   7    3.14    0.41
   1   4   7    3.49    0.49
  -1   4  -7    2.88    0.33
  -1  -4  -7    3.52    0.47
   1   4  -7    4.48    0.62
   1  -4   7    3.80    0.41
   1   4  -7    3.14    0.45
   1  -4   7    3.52    0.47
   1  -4   7    4.11    0.61
  -1   4   7    2.77    0.43
   1   4  -7    3.33    0.34
  -1  -4  -7    2.65    0.39
  -1   4   7    3.33    0.35
   1  -4   7    3.28    0.45
   1   4  -7    3.51    0.43
  -1  -4  -7    3.22    0.49
  -1   4   7    3.10    0.39
  -1   4  -8   16.71    0.93
  -1  -4   8   17.96    0.91
   1   4   8   18.23    0.86
  -1   4  -8   19.00    0.90
   1   4   8   19.52    0.88
   1  -4  -8   18.67    0.86
  -1  -4   8   18.94    0.76
   1   4   8   18.51    1.01
   1   4   8   17.58    0.94
  -1   4  -8   19.06    1.09
  -1  -4   8   19.07    0.88
   1  -4  -8   19.30    1.03
   1  -4  -8   16.79    0.85
   1  -4  -8   18.39    0.95
  -1  -4  -8   20.42    1.02
  -1   4   8   20.05    0.95
   1  -4   8   18.10    1.11
   1  -4   8   17.29    0.80
  -1  -4  -8   19.44    1.05
  -1  -4  -8   18.62    0.90
   1  -4   8   17.51    0.89
  -1   4   8   18.68    0.86
   1   4  -8   17.24    0.94
   1  -4   8   17.61    0.91
  -1   4   8   20.06    0.85
   1   4  -8   18.54    0.90
   1   4  -8   17.98    0.74
  -1   4   8   18.77    0.95
   1   4  -8   19.86    1.11
  -1  -4   9    1.71    0.30
  -1   4  -9    2.16    0.46
   1  -4  -9    2.07    0.44
  -1  -4   9    2.58    0.43
   1   4   9    2.09    0.38
  -1   4  -9    1.75    0.39
   1   4   9    3.09    0.50
   1  -4  -9    1.76    0.47
  -1   4  -9    2.07    0.49
   1  -4  -9    2.21    0.42
   1   4   9    2.22    0.41
   1   4   9    2.66    0.53
  -1  -4   9    1.98    0.42
  -1  -4  -9    2.57    0.50
   1  -4   9    2.34    0.35
  -1  -4  -9    1.94    0.41
   1  -4   9    2.97    0.59
   1  -4   9    2.39    0.45
   1   4  -9    1.89    0.44
  -1  -4  -9    2.31    0.49
   1  -4   9    2.17    0.43
  -1   4   9    2.11    0.38
   1   4  -9    2.41    0.44
   1   4  -9    2.11    0.53
  -1   4   9    2.26    0.45
  -1   4   9    1.96    0.43
  -1   4   9    2.77    0.40
   1   4  10    0.44    0.32
  -1   4 -10    0.53    0.39
  -1  -4  10    0.38    0.24
  -1  -4  10   -0.28    0.31
  -1  -4  10   -0.09    0.24
   1   4  10    0.69    0.54
   1  -4 -10    0.33    0.42
  -1   4 -10    0.54    0.45
   1   4  10    0.33    0.38
   1   4  10    0.71    0.43
   1  -4 -10    0.02    0.35
   1  -4 -10    0.68    0.38
  -1  -4  10    0.37    0.37
   1  -4  10    0.24    0.38
   1  -4  10    0.11    0.43
   1  -4  10    0.00    0.26
  -1   4  10    0.56    0.31
   1   4 -10    0.73    0.41
   1   4 -10    0.58    0.37
  -1   4  10    0.60    0.33
  -1  -4 -10    0.23    0.36
   1  -4  10    0.50    0.36
  -1  -4 -10    0.54    0.39
  -1   4  10    0.83    0.42
   1   4 -10    0.18    0.38
  -1   4  10    0.20    0.37
  -1   4 -11    4.77    0.72
  -1   4 -11    5.65    0.69
  -1  -4  11    6.07    0.68
   1  -4 -11    5.25    0.74
   1   4  11    5.31    0.68
  -1  -4  11    6.04    0.59
  -1  -4  11    6.00    0.54
   1   4  11    5.76    0.60
   1   4  11    5.77    0.76
   1   4  11    6.94    0.68
  -1   4 -11    4.93    0.63
   1  -4 -11    6.66    0.71
   1  -4 -11    5.76    0.70
  -1   4  11    7.01    0.68
  -1  -4 -11    7.26    0.72
  -1   4  11    7.78    0.69
   1  -4  11    4.65    0.62
  -1   4  11    6.27    0.80
   1   4 -11    6.89    0.75
   1   4 -11    5.91    0.67
   1  -4  11    5.95    0.60
  -1   4  11    5.15    0.73
  -1  -4 -11    5.97    0.75
  -1  -4 -11    5.54    0.76
   1   4 -11    5.94    0.84
   1  -4  11    5.60    0.66
  -1  -4  12    9.51    0.63
   1   4  12    9.44    0.97
  -1   4 -12    7.52    0.91
   1  -4 -12    7.84    0.81
   1   4  12    9.27    0.78
  -1  -4  12    9.75    0.75
   1   4  12    7.94    0.83
  -1   4 -12    6.87    0.81
  -1   4 -12    8.38    0.81
  -1  -4  12    7.95    0.78
  -1  -4  12    8.01    0.75
   1  -4 -12    7.46    0.88
   1  -4 -12   10.73    1.01
   1   4  12   10.23    0.82
   1   4 -12    7.86    0.84
   1  -4  12    6.72    0.73
   1   4 -12    7.91    0.77
  -1   4  12    8.98    0.91
  -1   4  12    9.77    0.78
   1  -4  12    7.52    0.80
  -1  -4 -12    8.05    0.83
  -1  -4 -12    6.65    0.86
   1  -4  12    8.12    0.68
   1  -4  12    7.98    0.74
  -1   4  12    9.46    0.78
   1   4 -12    7.26    0.98
  -1  -4 -12    8.64    1.54
  -1   4  12    7.48    0.78
   1   4  13    1.50    0.47
   1  -4 -13    1.05    0.55
   1   4  13    1.29    0.46
  -1   4 -13    0.45    0.45
   1   4  13    1.18    0.53
   1  -4 -13    0.71    0.52
  -1  -4  13    0.95    0.32
  -1   4 -13    1.54    0.61
  -1  -4  13    0.45    0.35
  -1  -4  13    1.11    0.45
  -1  -4  13    0.50    0.49
   1  -4 -13    1.55    0.61
   1   4  13    0.28    0.56
   1  -4  13    1.07    0.49
  -1   4  13    2.15    0.50
   1   4 -13    0.57    0.57
  -1   4  13    1.48    0.55
  -1  -4 -13    1.05    0.52
   1   4 -13    1.22    0.51
   1  -4  13    1.19    0.37
  -1   4  13    1.41    0.46
  -1  -4 -13    0.75    0.82
  -1   4  13    1.13    0.32
  -1   4  13    1.59    0.62
  -1  -4 -13    1.28    0.59
   1   4 -13    1.75    0.59
   1  -4  13    1.34    0.41
  -1  -4  14    0.59    0.49
   1   4  14    0.02    0.30
   1  -4 -14   -0.07    0.47
   1  -4 -14   -0.04    0.54
   1  -4 -14    0.28    0.46
  -1   4 -14    0.01    0.52
  -1  -4  14    0.16    0.35
  -1  -4  14   -0.22    0.26
   1   4  14   -0.25    0.41
   1   4  14   -0.43    0.36
  -1   4 -14    0.13    0.43
  -1  -4  14    0.09    0.44
   1   4  14   -0.03    0.54
   1   4  14    0.03    0.48
   1   4 -14    0.17    0.56
  -1  -4 -14   -0.17    0.47
   1  -4  14   -0.11    0.29
  -1   4  14    0.66    0.97
   1   4 -14    0.12    0.44
  -1   4  14   -0.26    0.38
  -1   4  14    0.24    0.29
   1  -4  14    0.27    0.51
  -1   4  14    0.31    0.28
   1   4 -14   -0.21    0.50
  -1   4  14    0.10    0.52
  -1  -4 -14   -0.31    0.43
   1  -4  14    0.37    0.37
  -1   4 -15    0.89    0.54
   1  -4 -15    0.94    0.62
   1  -4 -15    0.87    0.53
   1   4  15    1.96    0.79
   1   4  15    0.07    0.62
  -1  -4  15    0.72    0.54
  -1   4 -15    0.68    0.55
   1   4  15    0.81    0.39
   1   4  15    0.30    0.46
  -1   4 -15    0.26    0.61
  -1  -4  15    0.58    0.32
   1   4  15    0.87    0.57
   1  -4  15    0.30    0.47
   1  -4  15    0.76    0.53
  -1   4  15    0.73    0.30
  -1  -4 -15    0.19    0.52
  -1  -4 -15    0.50    0.56
   1  -4  15    0.45    0.33
   1   4 -15    0.61    0.51
  -1   4  15    0.63    0.46
   1   4 -15    0.26    0.63
   1  -4  15   -0.47    0.48
  -1  -4 -15    0.89    0.57
  -1   4  15    0.34    0.61
  -1   4  15    0.38    0.55
   1   4 -15    0.37    0.74
  -1   4  15    0.77    0.32
  -1  -4  16    0.36    0.49
   1   4  16    0.57    0.60
  -1  -4  16    1.01    0.33
  -1   4 -16    0.51    0.61
   1  -4 -16    1.48    0.73
  -1  -4  16    0.67    0.46
   1   4  16    0.84    0.63
  -1  -4  16    0.78    0.59
   1  -4 -16    1.09    0.62
   1   4  16    1.47    0.43
   1   4  16    0.74    0.47
  -1   4 -16    0.21    0.66
  -1   4 -16    0.11    0.53
   1  -4 -16    1.06    0.65
   1   4  16    0.60    0.69
  -1   4  16    1.60    0.64
   1  -4  16    1.07    0.53
  -1  -4 -16    1.06    0.69
  -1   4  16    0.72    0.51
  -1  -4 -16    0.95    0.65
   1  -4  16    1.10    0.60
   1  -4  16    0.95    0.40
  -1  -4 -16    0.87    0.58
  -1   4  16    1.25    0.35
   1   4 -16    1.08    0.60
  -1   4  16    0.71    0.51
   1   4 -16    1.26    0.76
   1  -4  16    0.13    0.54
   1   4 -16    0.46    0.64
  -1   4  16    0.71    0.32
   1   5   0  139.70    3.68
   1  -5   0  139.54    3.66
  -1  -5   0  135.94    3.63
  -1   5   0  143.20    3.67
   1  -5   0  135.18    3.62
  -1  -5   0  138.63    3.58
   1  -5   0  134.02    3.62
  -1  -5   0  138.07    3.67
  -1  -5   0  133.05    3.65
   1  -5   0  133.10    3.67
   1   5   0  141.96    3.59
   1   5   0  136.75    3.67
  -1   5   0  133.81    3.62
  -1   5   0  136.87    3.68
  -1  -5   1    1.48    0.17
   1  -5  -1    1.40    0.22
  -1   5  -1    0.76    0.23
  -1  -5   1    1.06    0.22
  -1   5  -1    1.75    0.25
  -1  -5   1    1.18    0.24
   1  -5  -1    1.10    0.24
   1  -5  -1    1.47    0.25
   1   5   1    1.38    0.19
   1   5   1    1.51    0.22
   1   5   1    0.86    0.21
  -1  -5   1    1.08    0.25
   1   5   1    1.05    0.25
  -1   5  -1    1.03    0.23
   1  -5  -1    1.47    0.19
   1   5  -1    1.40    0.24
   1  -5   1    1.22    0.24
   1   5  -1    2.15    0.27
  -1   5   1    1.37    0.22
   1   5  -1    1.01    0.23
  -1  -5  -1    0.68    0.20
  -1  -5  -1    1.32    0.18
   1  -5   1    1.04    0.23
  -1   5   1    0.96    0.21
   1   5  -1    1.31    0.24
  -1   5   1    1.21    0.25
  -1  -5  -1    1.25    0.25
   1  -5   1    1.82    0.25
  -1  -5  -1    1.18    0.21
  -1   5   1    1.33    0.23
   1   5   2   24.16    0.81
   1  -5  -2   23.83    0.79
  -1  -5   2   23.75    0.86
  -1   5  -2   23.80    0.85
  -1  -5   2   22.44    0.81
  -1   5  -2   22.71    0.82
   1  -5  -2   25.58    0.87
   1   5   2   22.89    0.83
  -1  -5   2   22.21    0.80
  -1   5  -2   25.65    0.86
   1   5   2   24.45    0.89
   1   5   2   25.82    0.88
  -1   5  -2   21.35    0.91
   1   5   2   23.51    0.78
   1  -5  -2   24.43    0.83
   1  -5  -2   22.23    0.79
  -1   5   2   20.61    0.81
  -1   5   2   25.02    0.77
   1   5  -2   21.35    0.84
   1  -5   2   22.59    0.81
  -1   5   2   24.45    0.87
  -1  -5  -2   23.50    0.80
  -1   5   2   22.08    0.78
  -1  -5  -2   23.37    0.77
   1   5  -2   24.69    0.84
   1   5  -2   22.41    0.82
   1   5   3  142.33    3.86
  -1   5  -3  141.56    3.85
  -1  -5   3  141.51    3.81
   1   5   3  144.57    3.81
   1   5   3  140.72    3.83
   1  -5  -3  140.90    3.82
  -1   5  -3  139.16    3.84
   1  -5  -3  142.62    3.81
  -1  -5   3  145.30    3.91
   1  -5  -3  147.52    3.79
  -1   5  -3  141.01    3.96
  -1  -5   3  145.35    3.82
   1   5   3  141.80    3.80
  -1  -5   3  143.29    3.82
   1  -5  -3  151.74    3.89
   1   5   3  144.29    3.90
  -1   5  -3  140.42    3.83
   1  -5  -3  139.42    3.79
   1  -5   3  138.87    3.82
   1  -5   3  142.58    3.85
  -1   5   3  145.17    3.82
   1   5  -3  144.44    3.83
  -1   5   3  139.26    3.81
   1   5  -3  142.19    3.82
   1   5  -3  140.76    3.82
  -1   5   3  140.46    3.78
  -1   5   3  143.18    3.88
  -1  -5  -3  140.94    3.81
  -1   5   3  142.41    3.77
  -1  -5  -3  141.38    3.81
  -1   5  -4    5.78    0.60
  -1  -5   4    5.13    0.43
  -1  -5   4    5.50    0.41
  -1  -5   4    3.70    0.43
  -1  -5   4    6.32    0.47
  -1   5  -4    4.56    0.42
  -1   5  -4    5.99    0.44
  -1   5  -4    5.42    0.47
   1  -5  -4    5.93    0.42
   1  -5  -4    5.37    0.50
   1  -5  -4    5.30    0.44
   1   5   4    3.92    0.75
   1   5   4    5.17    0.47
   1   5   4    6.03    0.41
   1   5  -4    5.07    0.47
  -1  -5  -4    4.20    0.42
   1  -5   4    5.50    0.44
   1  -5   4    5.62    0.45
  -1   5   4    4.88    0.40
  -1  -5  -4    5.79    0.48
  -1   5   4    6.52    0.42
  -1   5   4    5.28    0.39
   1   5  -4    5.01    0.39
  -1   5   4    4.83    0.38
  -1   5  -5  158.62    4.49
   1   5   5  153.74    4.26
  -1   5  -5  156.21    4.27
  -1  -5   5  157.19    4.27
   1  -5  -5  163.12    4.28
  -1  -5   5  152.97    4.27
   1  -5  -5  157.65    4.28
   1  -5  -5  157.17    4.26
  -1  -5   5  159.00    4.23
   1   5   5  151.16    4.25
   1  -5  -5  160.34    4.37
   1   5   5  160.18    4.35
   1   5   5  162.11    4.40
  -1   5  -5  158.42    4.33
  -1   5  -5  159.01    4.29
  -1   5   5  160.99    4.37
  -1  -5  -5  161.64    4.39
  -1   5   5  156.30    4.28
   1  -5   5  152.67    4.29
  -1   5   5  159.45    4.22
  -1  -5  -5  157.86    4.27
   1   5  -5  155.16    4.48
   1   5  -5  158.29    4.29
   1  -5   5  156.59    4.27
  -1  -5  -5  160.71    4.35
  -1  -5  -5  157.71    4.27
  -1   5   5  156.27    4.23
   1   5  -5  158.37    4.23
   1   5  -5  157.36    4.30
  -1   5   5  156.04    4.26
   1  -5   5  157.61    4.29
  -1  -5   6   14.43    0.66
   1   5   6   14.70    0.87
   1  -5  -6   15.53    0.75
   1  -5  -6   15.62    0.73
  -1   5  -6   14.16    0.92
  -1  -5   6   15.99    0.77
  -1   5  -6   15.19    0.71
   1   5   6   14.22    0.72
   1   5   6   14.49    0.72
   1  -5  -6   14.88    0.76
  -1   5  -6   15.21    0.82
  -1   5  -6   16.67    0.80
   1   5   6   12.98    0.82
  -1  -5   6   16.15    0.78
   1  -5  -6   15.61    0.84
   1  -5   6   16.39    0.81
  -1   5   6   15.27    0.80
   1   5  -6   15.21    0.67
  -1   5   6   14.95    0.76
  -1  -5  -6   15.01    0.82
   1   5  -6   13.83    0.93
  -1  -5  -6   15.97    0.76
   1  -5   6   15.08    0.77
  -1  -5  -6   13.86    0.71
  -1   5   6   14.68    0.66
  -1   5   6   14.49    0.71
   1   5  -6   15.37    0.79
   1   5  -6   15.35    0.77
  -1   5   6   14.91    0.70
   1  -5   6   13.51    0.70
   1   5   7   54.97    1.71
  -1  -5   7   52.78    1.62
   1  -5  -7   52.80    1.75
  -1   5  -7   53.00    1.68
   1   5   7   52.72    1.79
  -1   5  -7   53.95    1.96
   1  -5  -7   53.38    1.71
  -1  -5   7   50.48    1.71
   1   5   7   53.42    1.72
   1   5   7   54.90    1.83
  -1   5  -7   52.80    1.79
   1  -5  -7   51.76    1.82
  -1   5  -7   50.95    1.73
   1  -5  -7   52.56    1.71
  -1  -5   7   54.86    1.73
   1   5  -7   52.76    1.74
  -1   5   7   51.48    1.61
   1   5  -7   53.18    1.62
  -1   5   7   54.60    1.78
   1  -5   7   53.44    1.75
   1  -5   7   52.26    1.74
   1  -5   7   52.16    1.67
  -1   5   7   50.14    1.64
   1   5  -7   51.12    1.75
  -1  -5  -7   54.52    1.73
  -1   5   7   51.64    1.71
  -1   5   7   50.48    1.78
   1   5  -7   53.48    1.95
  -1  -5  -7   52.91    1.82
  -1  -5  -7   53.97    1.74
  -1  -5  -7   51.02    1.83
   1  -5  -8    7.97    0.64
   1   5   8    8.37    0.62
  -1   5  -8    9.51    0.71
  -1  -5   8    8.17    0.63
  -1  -5   8    7.62    0.64
  -1   5  -8    7.95    0.55
  -1  -5   8    7.80    0.52
   1  -5  -8    7.23    0.59
  -1   5  -8    8.25    0.81
   1  -5  -8    8.27    0.67
   1   5   8    6.97    0.64
  -1   5  -8    7.80    0.64
   1   5   8    8.17    0.60
   1   5   8    8.65    0.74
   1  -5  -8    8.83    0.73
  -1   5   8    7.51    0.59
  -1  -5  -8    7.80    0.72
   1  -5   8    6.61    0.55
  -1   5   8    7.82    0.67
   1   5  -8    8.09    0.68
  -1   5   8    8.15    0.69
  -1   5   8    7.54    0.59
  -1   5   8    8.25    0.51
  -1  -5  -8    7.99    0.64
   1  -5   8    8.28    0.69
   1   5  -8    7.67    0.64
   1   5  -8    7.50    0.81
  -1  -5  -8    7.12    0.69
   1  -5   8    7.85    0.66
   1   5  -8    7.49    0.50
  -1   5  -9   25.39    1.16
   1   5   9   26.28    1.12
   1   5   9   25.53    1.26
   1  -5  -9   25.46    1.26
  -1   5  -9   27.97    1.40
  -1  -5   9   25.05    1.12
  -1  -5   9   27.50    1.17
  -1  -5   9   24.79    1.37
   1  -5  -9   27.47    1.21
   1   5   9   24.70    1.20
   1   5   9   23.90    1.07
   1  -5  -9   26.74    1.13
   1  -5  -9   27.97    1.14
  -1   5  -9   26.76    1.21
  -1   5   9   28.62    1.08
   1   5  -9   26.23    0.98
   1   5  -9   25.04    1.19
  -1  -5  -9   24.96    1.13
   1  -5   9   26.55    1.15
   1   5  -9   27.60    1.39
   1  -5   9   25.35    1.04
  -1   5   9   26.53    1.22
   1  -5   9   27.79    1.21
  -1  -5  -9   26.61    1.26
  -1   5   9   26.27    1.12
   1   5  -9   23.97    1.12
  -1   5   9   26.28    0.98
  -1   5   9   27.01    1.18
  -1  -5  -9   26.97    1.27
   1   5  10    0.63    0.34
   1  -5 -10    0.24    0.35
   1   5  10    0.49    0.34
  -1  -5  10    0.10    0.36
  -1   5 -10    0.49    0.49
   1   5  10    0.04    0.41
  -1   5 -10    0.87    0.42
  -1  -5  10    0.43    0.25
   1  -5 -10    0.62    0.38
  -1   5 -10    0.24    0.36
  -1  -5  10    0.58    0.36
   1   5  10    0.20    0.38
  -1   5  10    0.52    0.42
   1   5 -10    0.70    0.76
  -1   5  10    0.25    0.40
  -1  -5 -10    0.15    0.35
   1  -5  10    0.14    0.25
  -1   5  10    0.45    0.32
   1   5 -10    0.26    0.36
   1  -5  10    0.10    0.39
  -1  -5 -10    0.15    0.39
   1  -5  10   -0.08    0.35
  -1   5  10    0.10    0.26
  -1   5  10    0.29    0.24
  -1  -5 -10    0.42    0.43
  -1  -5  11   20.67    0.99
  -1   5 -11   19.05    1.12
  -1  -5  11   19.59    0.89
  -1  -5  11   20.68    1.11
  -1  -5  11   19.74    1.13
   1   5  11   19.05    1.03
   1   5  11   19.08    1.03
   1  -5 -11   18.91    1.17
  -1   5 -11   20.72    1.37
   1   5  11   19.14    1.14
   1   5  11   19.43    1.23
  -1   5 -11   16.21    1.14
   1  -5 -11   19.35    1.11
   1  -5 -11   20.53    1.27
  -1   5  11   20.88    1.22
  -1   5  11   19.58    1.19
   1  -5  11   22.27    1.18
  -1   5  11   19.48    0.87
   1   5 -11   21.13    1.11
  -1   5  11   20.32    1.05
   1   5 -11   19.26    1.14
  -1  -5 -11   20.95    1.13
   1  -5  11   19.79    0.94
  -1  -5 -11   19.04    1.24
   1  -5  11   20.35    1.12
  -1  -5 -11   20.98    1.26
   1   5 -11   19.10    1.33
   1   5  12    0.58    0.39
  -1  -5  12    0.12    0.28
   1   5  12    0.80    0.51
  -1   5 -12   -0.72    0.44
   1   5  12    0.05    0.37
   1  -5 -12   -0.15    0.41
  -1  -5  12    0.39    0.31
   1  -5 -12    0.22    0.52
  -1   5 -12    0.06    0.45
  -1  -5  12    0.36    0.44
  -1  -5  12    0.34    0.41
   1  -5 -12   -0.07    0.43
  -1   5 -12    0.53    0.54
   1   5  12    0.71    0.53
  -1   5  12    0.80    0.31
   1   5 -12    0.43    0.55
   1  -5  12    0.02    0.41
  -1   5  12    0.65    0.37
  -1  -5 -12   -0.02    0.41
  -1   5  12    0.04    0.46
  -1   5  12    0.73    0.41
  -1  -5 -12   -0.07    0.48
   1   5 -12    0.44    0.50
  -1  -5 -12    1.20    0.92
   1  -5  12   -0.12    0.45
   1  -5  12    0.56    0.32
  -1   5  12    0.76    0.52
   1   5 -12    1.17    0.47
  -1   5 -13    2.68    0.58
   1   5  13    1.53    0.46
   1  -5 -13    1.23    0.60
  -1  -5  13    2.71    0.60
  -1   5 -13    3.33    0.81
   1  -5 -13    1.85    0.57
   1   5  13    2.36    0.66
  -1  -5  13    2.91    0.48
  -1  -5  13    2.55    0.41
  -1  -5  13    1.97    0.53
   1  -5 -13    2.69    0.62
   1   5  13    3.06    0.55
   1  -5  13    3.04    0.60
  -1   5  13    1.46    0.56
   1   5 -13    4.76    0.86
   1   5 -13    2.75    0.68
  -1   5  13    3.05    0.55
  -1  -5 -13    1.87    0.55
  -1   5  13    2.27    0.38
  -1   5  13    2.13    0.65
   1   5 -13    2.15    0.58
   1  -5  13    2.59    0.48
   1  -5  13    2.37    0.61
  -1  -5 -13    2.03    0.62
   1  -5  13    2.43    0.44
  -1   5  13    2.10    0.49
  -1  -5  14    0.29    0.34
   1   5  14    0.12    0.57
  -1  -5  14    0.38    0.48
  -1  -5  14   -0.13    0.43
   1  -5 -14    0.61    0.51
  -1  -5  14   -0.01    0.28
  -1   5 -14   -0.32    0.56
   1   5  14    0.60    0.40
   1   5  14    0.21    0.50
   1  -5 -14   -0.29    0.51
   1  -5 -14    0.43    0.54
  -1   5 -14   -0.33    0.45
   1   5 -14    0.49    0.65
  -1  -5 -14   -0.32    0.49
   1  -5  14    0.75    0.42
  -1   5  14    0.27    0.37
  -1  -5 -14    1.00    0.58
   1  -5  14    1.19    0.56
   1   5 -14    0.53    0.48
  -1   5  14    0.40    0.54
  -1   5  14    0.68    0.44
  -1  -5 -14   -0.27    0.39
  -1   5  14   -0.04    0.28
   1  -5  14    0.46    0.34
  -1   5  14    0.17    0.51
   1   5 -14   -0.33    0.50
  -1   5 -15    5.19    0.87
   1  -5 -15    3.74    0.81
  -1  -5  15    5.19    0.53
   1  -5 -15    4.11    0.83
  -1  -5  15    5.59    0.78
   1   5  15    4.68    0.58
   1   5  15    4.88    0.93
  -1   5 -15    4.08    0.74
   1  -5 -15    4.99    0.79
   1   5  15    5.91    0.85
   1   5  15    4.11    0.68
   1   5  15    4.92    0.71
   1   5 -15    3.72    0.73
   1  -5  15    3.82    0.84
   1   5 -15    5.46    0.86
  -1   5  15    5.10    0.80
  -1  -5 -15    3.96    0.82
  -1  -5 -15    6.34    0.96
   1   5 -15    3.12    0.84
  -1   5  15    4.90    0.51
  -1  -5 -15    3.95    0.71
  -1   5  15    6.02    1.64
   1  -5  15    5.35    0.60
   1  -5  15    5.04    0.78
  -1   5  15    5.12    0.54
  -1   5  15    4.06    0.70
   1  -5  15    4.88    0.76
   1  -5 -16    1.74    0.71
   1  -5 -16    1.16    0.71
   1  -5 -16    0.84    0.59
  -1  -5  16    0.15    0.59
  -1   5 -16    1.46    0.61
   1   5  16    1.74    0.79
  -1  -5  16    1.37    0.38
   1   5  16    1.02    0.48
  -1  -5  16    0.79    0.58
   1   5  16    1.39    0.41
   1   5  16    1.20    0.66
   1   5  16    1.33    0.45
   1   5  16    2.03    0.60
  -1  -5  16    1.47    0.53
  -1   5 -16    0.10    0.68
  -1   5 -16    1.26    0.82
  -1   5  16    1.28    0.54
  -1  -5 -16    1.44    0.75
  -1   5  16    0.95    0.36
   1  -5  16    1.46    0.44
  -1   5  16    0.78    0.60
  -1   5  16    1.78    0.73
  -1   5  16    0.68    0.52
   1  -5  16    2.13    0.68
   1   5 -16    0.99    0.59
   1   5 -16    0.74    0.75
  -1   5  16    1.53    0.38
   1  -5  16    1.08    0.64
   1  -5  16    1.54    0.61
  -1  -5 -16    1.21    0.62
   1   5 -16    0.40    0.67
  -1  -5 -16    0.97    0.64
  -1   6   0   42.30    1.32
  -1   6   0   40.80    1.33
  -1   6   0   41.04    1.28
  -1  -6   0   43.38    1.33
  -1  -6   0   43.47    1.28
   1  -6   0   42.36    1.33
   1   6   0   41.39    1.32
   1   6   0   43.41    1.34
   1  -6   0   39.14    1.27
   1   6   0   43.65    1.28
   1  -6   0   42.26    1.32
   1  -6   0   41.34    1.26
   1   6   0   44.77    1.23
  -1  -6   0   42.87    1.22
   1  -6  -1    6.30    0.44
  -1  -6   1    6.29    0.45
  -1  -6   1    5.96    0.43
   1   6   1    5.69    0.46
   1  -6  -1    6.10    0.41
  -1   6  -1    6.13    0.46
  -1  -6   1    5.85    0.40
  -1   6  -1    7.08    0.45
   1  -6  -1    6.87    0.47
   1   6   1    5.33    0.39
   1   6   1    6.10    0.34
   1  -6  -1    6.03    0.37
  -1   6  -1    6.15    0.46
   1   6   1    6.52    0.44
  -1  -6   1    6.40    0.33
   1  -6   1    6.23    0.42
   1  -6   1    6.28    0.45
  -1   6   1    6.31    0.37
   1   6  -1    5.98    0.44
   1   6  -1    6.57    0.42
  -1  -6  -1    6.33    0.35
  -1   6   1    6.70    0.46
  -1  -6  -1    5.37    0.39
  -1  -6  -1    6.66    0.46
   1   6  -1    6.80    0.45
  -1  -6  -1    6.61    0.44
  -1   6   1    5.83    0.41
   1  -6   1    6.47    0.46
  -1   6   1    5.97    0.46
   1   6  -1    6.15    0.44
  -1  -6   2    1.90    0.29
   1   6   2    1.49    0.24
  -1  -6   2    1.23    0.25
   1  -6  -2    1.11    0.22
  -1  -6   2    1.18    0.25
   1   6   2    1.12    0.19
   1   6   2    1.46    0.30
   1  -6  -2    1.31    0.22
  -1   6  -2    1.31    0.26
  -1  -6   2    1.12    0.24
   1   6   2    0.82    0.21
   1  -6  -2    1.53    0.29
   1   6   2    0.79    0.26
   1  -6  -2    0.97    0.19
  -1   6  -2    1.24    0.25
  -1   6   2    0.98    0.22
  -1  -6  -2    1.56    0.25
  -1   6   2    1.47    0.23
   1  -6   2    1.29    0.21
  -1   6   2    1.45    0.22
   1  -6   2    0.68    0.21
   1   6  -2    1.23    0.28
   1   6  -2    1.09    0.24
  -1  -6  -2    1.00    0.19
  -1   6   2    1.66    0.30
  -1  -6  -2    1.20    0.28
   1   6  -2    1.23    0.25
  -1   6   2    1.28    0.23
   1   6  -2    1.44    0.25
   1  -6   2    1.72    0.27
   1  -6  -3    5.32    0.41
   1  -6  -3    5.95    0.43
   1   6   3    5.58    0.39
   1  -6  -3    5.82    0.43
  -1  -6   3    6.08    0.45
  -1   6  -3    5.86    0.57
   1   6   3    6.39    0.49
  -1   6  -3    5.94    0.48
   1  -6  -3    7.03    0.50
  -1   6  -3    5.30    0.45
  -1  -6   3    5.74    0.43
  -1  -6   3    4.91    0.49
   1   6   3    5.65    0.44
   1   6   3    5.91    0.83
  -1  -6   3    5.91    0.44
   1   6   3    5.81    0.41
  -1   6   3    6.44    0.44
  -1   6   3    6.16    0.41
   1  -6   3    5.72    0.47
  -1   6   3    5.60    0.51
   1  -6   3    5.34    0.68
  -1  -6  -3    6.22    0.40
  -1  -6  -3    6.36    0.49
  -1   6   3    5.83    0.40
   1  -6   3    5.58    0.45
  -1   6   3    5.68    0.40
  -1  -6  -3    4.51    0.43
   1   6  -3    6.10    0.46
   1   6  -3    5.87    0.44
  -1   6  -4   52.61    1.69
  -1   6  -4   55.20    1.70
   1   6   4   57.43    1.72
  -1  -6   4   54.93    1.67
   1  -6  -4   54.56    1.66
   1   6   4   55.72    1.65
  -1  -6   4   53.33    1.65
   1   6   4   54.26    1.67
  -1   6  -4   51.40    1.83
  -1  -6   4   54.75    1.67
   1  -6  -4   56.92    1.64
   1   6   4   55.20    1.66
  -1  -6   4   54.22    1.78
   1  -6  -4   54.72    1.74
   1   6   4   54.10    1.77
   1  -6  -4   54.39    1.65
  -1   6  -4   57.55    1.71
   1  -6   4   53.25    1.68
   1   6  -4   56.52    1.70
  -1   6   4   49.70    1.60
  -1   6   4   54.95    1.67
  -1  -6  -4   59.35    1.74
  -1  -6  -4   55.92    1.76
   1   6  -4   55.49    1.66
   1  -6   4   52.43    1.67
   1   6  -4   54.31    1.69
  -1  -6  -4   54.46    1.65
  -1  -6  -4   54.73    1.67
  -1   6   4   54.13    1.62
   1  -6   4   54.41    1.69
  -1   6   4   53.44    1.65
  -1   6   4   50.67    1.90
   1  -6  -5   22.13    0.90
   1   6   5   22.12    0.89
   1   6   5   23.94    0.89
   1  -6  -5   23.38    1.02
  -1   6  -5   23.57    0.99
  -1  -6   5   21.87    1.07
   1  -6  -5   22.41    0.91
  -1  -6   5   23.66    0.92
  -1   6  -5   21.71    1.10
   1  -6  -5   21.27    0.89
  -1   6  -5   22.84    0.92
   1   6   5   21.98    0.97
  -1   6  -5   21.50    0.94
  -1  -6   5   24.27    0.94
  -1  -6   5   23.06    0.89
   1   6   5   23.53    1.07
   1   6   5   24.45    0.92
  -1  -6  -5   22.77    1.03
   1   6  -5   22.86    1.12
  -1   6   5   23.32    0.88
  -1  -6  -5   21.63    0.89
  -1   6   5   22.94    0.91
   1  -6   5   22.79    0.95
   1   6  -5   25.72    0.98
  -1   6   5   23.41    1.03
   1   6  -5   22.97    0.89
   1  -6   5   20.39    1.32
  -1  -6  -5   23.23    0.92
  -1   6   5   22.29    0.89
   1  -6   5   23.23    0.94
  -1  -6  -5   22.13    0.97
   1   6  -5   24.54    0.95
  -1   6   5   21.59    0.87
  -1   6  -6   28.16    1.07
   1   6   6   25.95    1.00
  -1   6  -6   26.30    1.08
  -1  -6   6   24.82    0.96
   1   6   6   27.07    1.19
   1  -6  -6   24.99    1.01
   1  -6  -6   26.30    1.12
   1   6   6   25.31    1.00
   1  -6  -6   26.18    1.03
  -1  -6   6   25.09    1.03
   1  -6  -6   25.41    1.00
  -1   6  -6   24.76    1.24
  -1  -6   6   25.68    1.04
  -1   6  -6   24.19    0.99
   1  -6   6   24.81    1.00
   1   6  -6   26.84    1.07
  -1   6   6   23.98    1.00
   1   6  -6   23.88    0.95
   1   6  -6   24.59    1.24
  -1   6   6   25.00    0.95
   1   6  -6   25.68    1.04
  -1   6   6   25.63    0.96
  -1  -6  -6   24.53    1.13
  -1  -6  -6   23.34    0.98
  -1   6   6   27.82    1.17
   1  -6   6   25.83    1.05
  -1  -6  -6   27.37    1.05
  -1  -6  -6   24.85    1.07
  -1   6   6   25.28    1.00
   1  -6   6   25.75    1.07
   1  -6  -7    5.09    0.50
  -1  -6   7    5.43    0.53
  -1  -6   7    5.65    0.52
   1  -6  -7    3.98    0.42
   1   6   7    5.79    0.55
   1  -6  -7    4.93    0.58
   1   6   7    5.67    0.52
   1   6   7    4.98    0.57
  -1  -6   7    6.14    0.56
  -1   6  -7    4.15    0.54
  -1   6  -7    5.46    0.53
  -1   6  -7    5.04    0.48
   1  -6  -7    5.45    0.53
  -1   6  -7    6.06    0.58
   1  -6   7    4.72    0.51
  -1  -6  -7    5.72    0.57
  -1   6   7    6.24    0.60
  -1  -6  -7    4.93    0.58
  -1  -6  -7    4.99    0.50
  -1  -6  -7    6.71    0.60
   1   6  -7    4.68    0.50
   1  -6   7    5.35    0.53
   1   6  -7    5.17    0.45
  -1   6   7    5.65    0.47
  -1   6   7    4.03    0.40
  -1   6   7    5.59    0.50
   1  -6   7    4.96    0.50
  -1   6   7    5.53    0.53
   1   6  -7    5.05    0.64
   1   6  -7    5.32    0.55
   1   6   8    7.07    0.59
   1  -6  -8    7.13    0.64
  -1  -6   8    6.38    0.52
   1  -6  -8    7.27    0.58
   1   6   8    7.76    0.71
   1  -6  -8    7.75    0.72
   1  -6  -8    7.53    0.60
   1   6   8    5.95    0.56
  -1   6  -8    7.09    0.64
  -1  -6   8    7.51    0.65
  -1   6  -8    6.74    0.63
  -1   6  -8    8.48    0.90
  -1  -6   8    7.03    0.63
  -1   6  -8    6.42    0.54
   1   6   8    7.83    0.70
  -1   6   8    6.44    0.56
   1   6  -8    6.74    0.65
  -1   6   8    7.60    0.52
   1  -6   8    6.83    0.61
   1   6  -8    6.87    0.51
   1   6  -8    7.61    0.77
   1   6  -8    7.44    0.66
  -1   6   8    6.79    0.65
  -1   6   8    7.65    0.58
   1  -6   8    7.26    0.57
   1  -6   8    7.08    0.66
  -1  -6  -8    6.48    0.64
  -1   6   8    7.51    0.68
  -1  -6  -8    8.25    0.76
  -1  -6  -8    6.56    0.59
  -1  -6   9   17.21    0.78
  -1  -6   9   15.57    0.88
   1  -6  -9   16.15    0.88
  -1   6  -9   14.61    1.08
   1   6   9   16.59    0.99
   1   6   9   14.54    0.99
  -1  -6   9   14.71    0.88
   1  -6  -9   16.04    0.86
  -1   6  -9   16.21    0.96
   1   6   9   16.27    0.85
   1  -6  -9   15.04    1.02
  -1   6  -9   16.56    0.81
   1   6   9   16.72    0.85
   1  -6  -9   16.08    0.93
  -1   6  -9   17.06    0.92
  -1   6   9   16.17    0.76
  -1   6   9   15.76    0.85
   1  -6   9   15.65    0.81
   1   6  -9   15.91    0.97
  -1  -6  -9   15.90    0.99
  -1   6   9   17.08    0.96
   1  -6   9   15.27    0.94
  -1   6   9   16.26    0.83
  -1  -6  -9   15.28    0.99
   1  -6   9   15.89    0.91
   1   6  -9   16.67    0.94
   1   6  -9   15.59    0.75
  -1  -6  -9   15.33    0.88
   1   6  -9   16.88    1.13
  -1   6   9   16.08    0.95
   1  -6 -10    5.04    0.67
   1  -6 -10    5.05    0.59
   1   6  10    4.20    0.62
  -1  -6  10    4.69    0.58
   1   6  10    4.52    0.57
   1   6  10    3.71    0.86
  -1   6 -10    4.35    0.58
  -1   6 -10    6.05    0.88
   1   6  10    4.98    0.66
  -1   6 -10    4.53    0.62
  -1  -6  10    5.02    0.48
   1  -6 -10    5.39    0.65
  -1  -6  10    5.09    0.60
  -1   6  10    4.92    0.62
  -1  -6 -10    4.65    0.65
  -1  -6 -10    4.97    0.66
   1  -6  10    5.88    0.66
   1  -6  10    5.21    0.52
   1  -6  10    3.93    0.57
   1   6 -10    4.15    0.59
  -1   6  10    4.15    0.54
  -1   6  10    6.33    0.70
   1   6 -10    4.81    0.47
  -1  -6 -10    4.04    0.56
   1   6 -10    4.66    0.57
  -1   6  10    4.84    0.46
  -1   6  10    5.17    0.54
   1   6 -10    5.67    0.79
  -1  -6  11    3.33    0.57
  -1   6 -11    2.25    0.66
  -1  -6  11    2.30    0.50
   1   6  11    3.15    0.61
  -1   6 -11    2.40    0.57
   1   6  11    2.45    0.48
  -1  -6  11    2.68    0.40
   1   6  11    2.33    0.45
   1  -6 -11    2.52    0.57
   1  -6 -11    3.65    0.57
   1   6  11    3.23    0.64
   1  -6 -11    2.11    0.57
  -1   6 -11    2.85    0.54
   1   6 -11    2.56    0.58
   1  -6  11    3.27    0.55
  -1   6  11    3.01    0.41
  -1   6  11    2.37    0.55
  -1   6  11    2.39    0.56
  -1  -6 -11    3.16    0.58
  -1   6  11    2.64    0.46
  -1  -6 -11    3.19    0.58
   1   6 -11    2.32    0.52
  -1  -6 -11    2.94    0.61
  -1   6  11    2.92    0.50
   1  -6  11    3.17    0.46
   1  -6  11    2.68    0.56
   1   6 -11    2.52    0.62
  -1   6 -12    5.09    0.78
   1   6  12    6.28    1.04
  -1  -6  12    5.23    0.66
   1  -6 -12    5.57    0.79
   1   6  12    8.05    0.88
  -1  -6  12    6.15    0.60
  -1  -6  12    5.85    0.60
   1   6  12    4.96    0.62
   1  -6 -12    6.36    0.79
   1  -6 -12    6.50    1.13
   1   6  12    6.08    0.80
  -1   6 -12    4.99    0.86
  -1  -6  12    6.78    0.74
  -1   6  12    5.12    0.75
   1  -6  12    5.50    0.69
  -1   6  12    6.35    0.76
  -1   6  12    5.74    0.62
  -1  -6 -12    5.86    0.82
   1   6 -12    5.59    0.88
  -1  -6 -12    5.33    0.93
  -1  -6 -12    5.26    0.81
   1  -6  12    6.45    0.76
  -1   6  12    6.62    0.59
   1   6 -12    7.66    0.88
  -1   6  12    7.23    0.78
   1  -6  12    6.52    0.65
  -1  -6  13    0.41    0.35
  -1  -6  13    0.78    0.49
   1  -6 -13    0.56    0.51
   1   6  13    1.47    0.60
   1  -6 -13    0.70    0.55
  -1   6 -13    0.99    0.59
  -1   6 -13    1.02    0.48
  -1  -6  13    1.44    0.50
   1  -6 -13    1.11    0.53
   1   6  13    1.08    0.47
   1   6  13    1.68    0.64
  -1  -6  13    1.04    0.34
   1   6 -13    0.49    0.47
  -1   6  13    0.94    0.34
   1  -6  13    0.70    0.51
   1  -6  13    0.44    0.34
  -1   6  13    0.89    0.42
   1  -6  13    0.65    0.37
  -1   6  13    0.09    0.48
  -1   6  13    0.12    0.50
  -1  -6 -13    0.01    0.44
   1   6 -13    1.30    0.57
  -1  -6 -13    0.69    0.55
   1  -6  13    0.59    0.47
   1   6 -13    0.26    0.57
  -1  -6  14    8.33    0.87
   1   6  14    8.24    0.84
  -1   6 -14    9.59    1.22
  -1   6 -14    7.98    0.89
  -1  -6  14    9.00    0.68
   1   6  14    9.59    1.06
   1  -6 -14    5.66    0.90
   1  -6 -14    8.12    0.88
   1  -6 -14    8.22    0.93
  -1  -6  14    9.29    1.04
   1   6  14    7.91    0.91
  -1  -6  14    8.14    0.80
   1   6  14    8.17    0.74
  -1  -6 -14    7.80    0.94
   1   6 -14    7.23    1.04
   1  -6  14    9.95    0.87
   1   6 -14    8.33    0.98
   1  -6  14    8.62    0.90
   1   6 -14    8.32    0.89
  -1   6  14    8.60    0.91
  -1   6  14    9.68    0.89
  -1   6  14    8.89    0.87
  -1  -6 -14    7.62    0.87
  -1   6  14    9.13    1.01
  -1   6  14    8.48    0.67
   1  -6  14    9.32    0.77
   1  -6 -15    1.05    0.61
  -1   6 -15    1.73    0.62
  -1   6 -15    2.92    0.75
  -1  -6  15    1.72    0.41
   1   6  15    2.29    0.60
   1   6  15    2.28    0.55
   1  -6 -15    2.21    0.70
   1   6  15    2.56    0.67
   1   6  15    1.87    0.44
  -1   6 -15    2.64    0.89
   1   6  15    2.25    0.76
  -1  -6  15    1.00    0.54
   1  -6 -15    1.90    0.73
  -1  -6  15    2.67    0.65
   1  -6  15    2.02    0.64
  -1   6  15    1.42    0.69
   1  -6  15    1.20    0.59
  -1   6  15    3.12    0.45
  -1  -6 -15    2.22    0.66
   1   6 -15    2.32    0.73
   1   6 -15    1.37    0.72
   1   6 -15    1.94    0.64
  -1  -6 -15    2.03    0.71
  -1   6  15    2.85    0.68
  -1  -6 -15    1.47    0.66
   1  -6  15    2.21    0.47
   1  -6  15    1.88    0.60
  -1   6  15    2.30    0.60
  -1   6 -16    3.32    0.95
  -1  -6  16    2.63    0.44
  -1   6 -16    2.58    0.74
   1  -6 -16    1.87    0.75
   1   6  16    2.79    0.50
   1   6  16    3.38    0.67
  -1  -6  16    3.11    0.79
   1   6  16    2.55    0.75
   1   6  16    2.47    0.51
   1  -6 -16    1.42    0.94
   1   6  16    1.37    0.73
   1   6  16    3.56    0.90
  -1  -6  16    2.62    0.67
  -1  -6  16    3.17    0.60
   1  -6 -16    1.58    0.67
  -1   6  16    2.31    0.58
   1   6 -16    1.52    0.88
  -1   6  16    3.88    0.75
  -1   6  16    3.19    0.47
   1  -6  16    2.55    0.70
  -1   6  16    3.16    0.64
   1  -6  16    4.01    0.57
  -1   6  16    2.13    0.44
   1  -6  16    2.55    0.69
  -1  -6 -16    1.39    0.64
   1   6 -16    1.62    0.66
  -1   6  16    3.01    0.83
  -1  -6 -16    2.85    0.83
   1  -6  16    2.29    0.62
  -1   7   0    1.61    0.27
  -1  -7   0    1.70    0.27
   1  -7   0    1.33    0.25
   1   7   0    1.68    0.29
  -1  -7   0    1.94    0.32
   1  -7   0    1.69    0.22
  -1   7   0    1.62    0.29
  -1  -7   0    1.66    0.21
   1   7   0    1.52    0.20
   1   7   0    1.53    0.27
   1  -7   0    1.56    0.25
  -1  -7   0    1.66    0.29
   1  -7   0    1.99    0.31
  -1   7   0    1.78    0.27
   1   7   0    2.03    0.32
  -1   7  -1    9.91    0.58
   1   7   1    9.59    0.45
  -1   7  -1    9.51    0.57
   1   7   1    9.43    0.55
  -1   7  -1   10.02    0.53
   1  -7  -1    8.55    0.54
   1   7   1   10.43    0.53
   1  -7  -1   10.12    0.56
  -1  -7   1    9.73    0.55
   1  -7  -1    8.35    0.49
  -1  -7   1    9.21    0.55
  -1  -7   1    9.44    0.42
   1  -7  -1    9.58    0.48
   1   7   1    8.25    0.66
  -1  -7   1    8.93    0.52
   1   7  -1   10.03    0.54
  -1  -7  -1   10.28    0.58
  -1   7   1   10.16    0.58
  -1   7   1    8.46    0.54
   1   7  -1    8.99    0.65
   1   7  -1    9.45    0.55
  -1   7   1    9.86    0.52
   1  -7   1   10.12    0.59
  -1  -7  -1    9.34    0.59
   1   7  -1    9.58    0.50
  -1  -7  -1    9.70    0.45
   1  -7   1    9.91    0.61
  -1   7   1    9.72    0.49
   1  -7   1   11.07    0.49
  -1  -7   2  118.56    3.28
  -1  -7   2  119.45    3.25
   1  -7  -2  112.80    3.31
   1  -7  -2  117.57    3.24
  -1  -7   2  122.98    3.39
  -1  -7   2  121.16    3.30
  -1   7  -2  119.08    3.31
   1  -7  -2  107.80    3.33
   1   7   2  116.86    3.30
  -1   7  -2  122.89    3.33
   1  -7  -2  119.82    3.31
   1   7   2  118.29    3.34
   1   7   2  117.03    3.23
   1   7   2  120.20    3.32
  -1   7  -2  119.65    3.27
   1   7   2  120.34    3.22
   1   7  -2  117.10    3.29
  -1   7   2  116.29    3.29
  -1  -7  -2  116.61    3.24
  -1   7   2  121.96    3.24
   1  -7   2  121.36    3.16
   1  -7   2  118.50    3.28
   1   7  -2  121.77    3.26
   1   7  -2  120.77    3.30
  -1   7   2  119.43    3.32
  -1  -7  -2  117.76    3.21
  -1   7   2  119.09    3.24
  -1  -7  -2  118.65    3.31
   1   7  -2  122.88    3.27
   1  -7   2  114.78    3.25
  -1   7   2  117.42    3.22
   1   7   3  161.21    4.26
   1   7   3  166.85    4.39
  -1  -7   3  157.27    4.27
  -1   7  -3  162.18    4.35
  -1   7  -3  159.36    4.31
   1   7   3  160.79    4.33
   1  -7  -3  158.17    4.27
   1  -7  -3  161.70    4.35
  -1   7  -3  157.92    4.30
  -1  -7   3  153.49    4.28
  -1  -7   3  161.07    4.31
  -1  -7   3  158.10    4.32
  -1   7  -3  154.80    4.43
   1   7   3  152.61    4.31
   1  -7  -3  149.44    4.24
   1   7   3  150.96    4.25
  -1   7   3  156.25    4.25
  -1  -7  -3  153.87    4.26
   1  -7   3  160.09    4.26
  -1   7   3  156.43    4.30
   1   7  -3  157.43    4.29
   1  -7   3  162.00    4.30
   1   7  -3  159.70    4.31
  -1   7   3  162.33    4.24
   1   7  -3  163.80    4.32
  -1   7   3  163.47    4.37
   1  -7   3  159.84    4.31
  -1  -7  -3  157.19    4.35
   1  -7   3  160.36    4.34
  -1   7   3  161.57    4.28
  -1   7  -4   37.87    1.48
   1   7   4   37.47    1.26
  -1  -7   4   37.26    1.30
   1   7   4   39.74    1.27
  -1  -7   4   38.43    1.39
   1   7   4   37.99    1.31
  -1  -7   4   32.06    1.53
   1   7   4   39.27    1.40
   1  -7  -4   39.08    1.28
   1  -7  -4   38.92    1.38
   1   7   4   38.96    1.33
  -1   7  -4   38.99    1.33
  -1   7  -4   37.66    1.33
  -1  -7   4   38.97    1.30
  -1   7  -4   39.35    1.33
   1  -7  -4   37.19    1.27
   1  -7  -4   39.25    1.26
  -1   7   4   40.44    1.40
   1  -7   4   38.69    1.31
  -1  -7  -4   38.70    1.34
  -1  -7  -4   39.49    1.27
   1   7  -4   38.80    1.32
  -1  -7  -4   37.23    1.37
  -1   7   4   38.00    1.28
  -1   7   4   38.17    1.23
   1  -7   4   36.74    1.30
  -1   7   4   36.79    1.25
  -1   7   4   39.98    1.28
   1  -7   4   40.27    1.34
   1   7  -4   38.37    1.30
  -1  -7  -4   37.60    1.27
   1   7  -4   38.88    1.32
  -1   7  -5   29.89    1.35
   1   7   5   30.05    1.12
   1  -7  -5   30.08    1.11
   1   7   5   29.06    1.16
   1   7   5   31.29    1.11
  -1   7  -5   29.98    1.16
  -1   7  -5   31.35    1.19
  -1  -7   5   29.34    1.13
   1  -7  -5   29.72    1.11
   1   7   5   30.08    1.10
   1  -7  -5   30.27    1.21
  -1  -7   5   31.43    1.15
   1   7   5   33.05    1.28
   1  -7  -5   29.69    1.10
  -1   7  -5   30.96    1.15
  -1  -7   5   31.40    1.27
  -1  -7   5   30.21    1.13
   1   7  -5   30.74    1.11
  -1  -7  -5   31.22    1.13
  -1   7   5   30.58    1.09
   1  -7   5   30.90    1.15
  -1  -7  -5   30.83    1.11
  -1   7   5   30.35    1.12
   1  -7   5   30.20    1.15
   1   7  -5   31.25    1.18
  -1   7   5   30.09    1.10
  -1   7   5   30.46    1.24
   1  -7   5   31.48    1.15
   1   7  -5   31.26    1.17
  -1   7   5   29.59    1.08
   1   7  -5   29.41    1.34
  -1  -7  -5   31.40    1.22
  -1  -7  -5   28.35    1.17
   1   7   6   35.89    1.63
   1   7   6   41.96    1.42
   1   7   6   42.02    1.43
   1   7   6   40.89    1.42
   1  -7  -6   43.27    1.44
  -1   7  -6   42.65    1.49
  -1  -7   6   41.71    1.40
  -1   7  -6   41.51    1.51
   1  -7  -6   45.05    1.46
  -1   7  -6   41.59    1.44
   1  -7  -6   44.08    1.43
  -1  -7   6   42.64    1.46
  -1  -7   6   41.87    1.45
   1   7   6   43.14    1.59
   1  -7  -6   40.14    1.53
  -1  -7   6   40.49    1.61
  -1   7  -6   41.43    1.67
   1   7  -6   41.99    1.48
  -1   7   6   39.11    1.40
   1   7  -6   41.47    1.69
   1  -7   6   42.80    1.45
   1  -7   6   41.52    1.46
  -1   7   6   40.62    1.56
  -1  -7  -6   42.82    1.43
   1   7  -6   42.33    1.41
  -1  -7  -6   42.82    1.51
   1   7  -6   45.34    1.50
  -1  -7  -6   39.50    1.54
   1  -7   6   39.68    1.45
  -1   7   6   40.83    1.39
  -1   7   6   42.72    1.40
  -1  -7  -6   42.14    1.46
  -1   7   6   44.08    1.46
   1   7   7   82.61    2.50
  -1   7  -7   83.70    2.72
   1   7   7   78.30    2.38
   1   7   7   80.50    2.43
  -1   7  -7   81.52    2.47
   1  -7  -7   76.48    2.53
  -1  -7   7   79.99    2.36
   1  -7  -7   80.69    2.43
  -1  -7   7   78.21    2.42
   1  -7  -7   78.04    2.41
  -1  -7   7   79.18    2.42
   1  -7  -7   79.92    2.42
  -1   7  -7   80.63    2.42
   1   7   7   80.31    2.58
   1   7   7   78.88    2.39
  -1   7  -7   79.10    2.49
   1  -7   7   75.27    2.43
   1   7  -7   79.14    2.37
  -1  -7  -7   80.98    2.44
   1   7  -7   79.31    2.47
  -1   7   7   78.16    2.36
  -1  -7  -7   77.81    2.41
   1  -7   7   81.48    2.41
  -1   7   7   82.83    2.44
  -1   7   7   75.46    2.40
  -1  -7  -7   76.57    2.54
   1   7  -7   79.38    2.45
   1  -7   7   78.53    2.45
  -1  -7  -7   78.49    2.50
   1   7  -7   80.13    2.71
  -1   7   7   79.55    2.35
   1  -7  -8    7.89    0.73
   1   7   8    6.53    0.57
   1  -7  -8    7.24    0.65
   1  -7  -8    7.40    0.64
  -1   7  -8    7.53    0.58
  -1  -7   8    7.31    0.66
  -1   7  -8    7.55    0.69
   1   7   8    5.87    0.64
   1   7   8    6.57    0.59
  -1  -7   8    6.99    0.65
   1   7   8    6.49    0.64
   1   7   8    7.98    0.62
  -1  -7   8    6.65    0.55
   1  -7  -8    7.31    0.59
  -1   7  -8    6.13    0.69
  -1   7  -8    5.93    0.61
  -1  -7  -8    6.69    0.72
  -1   7   8    6.66    0.57
  -1  -7  -8    7.30    0.63
  -1   7   8    7.45    0.67
   1   7  -8    7.13    0.53
   1   7  -8    6.33    0.63
   1  -7   8    7.35    0.67
   1  -7   8    7.74    0.61
   1   7  -8    6.29    0.72
   1  -7   8    8.78    0.72
   1   7  -8    8.14    0.70
  -1   7   8    7.00    0.55
  -1  -7  -8    7.04    0.68
  -1   7   8    8.01    0.66
  -1  -7  -8    6.22    0.58
  -1   7   8    6.81    0.58
  -1   7  -9   24.21    1.18
  -1   7  -9   23.51    1.52
  -1   7  -9   25.71    1.08
  -1  -7   9   27.08    1.04
   1   7   9   24.09    1.09
  -1  -7   9   25.52    1.15
   1  -7  -9   24.41    1.12
  -1   7  -9   21.47    1.59
   1   7   9   27.00    1.25
   1  -7  -9   26.03    1.13
   1   7   9   24.28    1.21
   1   7   9   24.61    1.30
   1  -7  -9   24.46    1.27
   1  -7  -9   25.24    1.17
  -1  -7   9   25.91    1.16
   1   7   9   24.86    1.06
  -1   7   9   27.02    1.23
   1   7  -9   26.55    1.04
  -1  -7  -9   24.98    1.13
   1  -7   9   26.27    1.17
   1  -7   9   26.79    1.10
   1   7  -9   26.53    1.19
   1   7  -9   23.23    1.24
   1   7  -9   22.62    1.51
  -1  -7  -9   26.73    1.24
   1  -7   9   24.08    1.17
  -1   7   9   26.70    1.08
  -1   7   9   25.31    1.29
  -1  -7  -9   23.60    1.43
  -1   7   9   23.18    1.15
  -1   7   9   25.27    1.03
   1  -7 -10    3.12    0.47
  -1   7 -10    3.54    0.60
  -1  -7  10    3.80    0.95
   1  -7 -10    3.28    0.52
   1   7  10    3.64    0.61
   1   7  10    3.50    0.45
  -1   7 -10    3.97    0.70
   1   7  10    4.01    0.50
  -1  -7  10    3.88    0.57
   1  -7 -10    3.87    0.59
  -1  -7  10    4.07    0.47
   1   7  10    3.87    0.61
   1   7  10    4.20    0.51
  -1   7 -10    3.33    0.44
  -1   7 -10    4.31    0.61
   1  -7 -10    4.97    0.71
   1  -7  10    4.19    0.56
  -1   7  10    3.98    0.45
  -1  -7 -10    2.61    0.58
  -1  -7 -10    4.58    0.65
  -1  -7 -10    3.97    0.56
  -1   7  10    4.98    0.65
  -1   7  10    4.82    0.55
   1   7 -10    4.81    0.76
  -1   7  10    3.60    0.57
   1   7 -10    3.76    0.58
   1  -7  10    4.45    0.60
   1  -7  10    3.77    0.48
   1   7 -10    4.19    0.46
   1   7 -10    3.86    0.61
  -1   7  10    2.44    0.40
   1   7  11   17.54    1.19
  -1   7 -11   15.68    1.06
   1   7  11   17.77    1.16
   1   7  11   18.27    0.93
   1  -7 -11   15.43    1.19
  -1  -7  11   17.00    1.05
   1  -7 -11   17.80    1.11
  -1  -7  11   17.59    0.89
   1  -7 -11   17.06    1.07
  -1   7 -11   16.77    1.13
   1   7  11   16.24    0.98
  -1  -7  11   17.98    1.06
   1   7  11   17.84    0.99
  -1   7 -11   17.23    1.31
   1   7 -11   16.11    1.07
  -1   7  11   18.18    1.13
   1  -7  11   17.73    0.95
  -1  -7 -11   18.53    1.11
   1  -7  11   17.18    1.09
   1   7 -11   19.56    1.19
   1   7 -11   17.01    0.86
   1   7 -11   18.39    1.34
  -1   7  11   17.40    1.11
   1  -7  11   19.07    1.12
  -1  -7 -11   16.28    1.18
  -1   7  11   16.43    0.86
  -1   7  11   16.14    0.98
  -1   7  11   15.66    0.94
  -1  -7 -11   16.73    1.16
  -1  -7  12    6.37    0.63
   1  -7 -12    7.20    0.80
  -1  -7  12    7.39    0.77
  -1  -7  12    8.14    0.70
   1  -7 -12    7.29    0.88
  -1  -7  12    7.51    0.80
   1  -7 -12    6.98    0.80
   1   7  12    7.16    0.89
   1   7  12    8.40    0.87
   1   7  12    8.68    0.80
  -1   7 -12    7.57    1.02
   1   7  12    7.56    0.69
  -1   7 -12    7.95    0.84
   1   7 -12    7.83    0.81
   1  -7  12    7.43    0.71
  -1   7  12    7.51    0.65
   1  -7  12    8.33    0.83
  -1  -7 -12    7.27    0.87
   1   7 -12    8.59    1.08
  -1   7  12    7.65    0.85
  -1  -7 -12    7.49    0.94
  -1   7  12    9.70    0.91
  -1   7  12    8.25    0.82
  -1   7  12    7.72    0.73
  -1  -7 -12    6.76    0.84
   1  -7  12    7.85    0.81
   1   7 -12    9.11    0.94
  -1   7 -13    9.33    1.11
   1   7  13   10.34    1.01
  -1  -7  13   11.35    0.83
   1   7  13   11.14    1.08
   1  -7 -13   12.32    1.04
  -1   7 -13   12.10    1.07
   1  -7 -13    9.29    1.54
  -1  -7  13   11.98    0.98
   1   7  13    9.84    0.78
  -1  -7  13   12.34    1.19
   1   7  13    9.89    0.89
   1  -7 -13   11.21    1.09
  -1  -7  13   11.66    0.77
   1   7 -13   10.60    1.00
  -1  -7 -13   12.57    1.18
   1  -7  13   11.13    1.00
  -1   7  13   11.55    1.04
  -1  -7 -13   10.84    1.00
  -1   7  13   11.32    0.75
  -1   7  13   13.56    1.14
   1  -7  13   12.44    0.85
   1   7 -13   10.57    1.02
  -1   7  13   11.43    0.88
   1  -7  13   12.19    1.06
   1   7 -13   12.61    1.37
   1   7  14    1.03    0.39
  -1  -7  14    0.87    0.36
  -1   7 -14    0.72    0.69
  -1  -7  14    0.99    0.54
  -1   7 -14    1.14    0.57
   1   7  14    0.46    0.56
   1  -7 -14    0.95    0.61
  -1  -7  14    1.40    0.43
   1   7  14    1.04    0.63
   1  -7 -14    0.83    0.54
   1  -7 -14    1.77    0.60
   1   7  14    0.52    0.43
  -1   7  14    0.05    0.50
   1  -7  14    0.74    0.66
  -1  -7 -14    0.73    0.53
   1   7 -14    0.75    0.53
  -1  -7 -14    0.08    0.48
  -1   7  14    1.40    0.62
   1  -7  14    1.04    0.42
   1  -7  14    0.75    0.57
   1   7 -14    1.60    0.79
  -1   7  14    1.28    0.49
  -1   7  14    1.10    0.50
   1  -7  14    1.01    0.43
  -1  -7 -14    0.40    0.53
  -1   7  14    0.90    0.37
   1   7 -14    1.76    0.63
  -1   7 -15    6.46    0.94
  -1   7 -15    5.79    0.89
   1   7  15    5.40    0.64
   1  -7 -15    6.09    0.92
   1   7  15    3.72    0.85
  -1  -7  15    7.11    0.65
   1  -7 -15    6.05    0.87
  -1   7 -15    7.74    1.19
  -1  -7  15    5.68    0.80
   1   7  15    5.75    0.87
   1   7  15    4.01    0.66
   1  -7 -15    4.45    0.87
   1   7  15    6.67    0.81
  -1  -7  15    5.27    0.80
  -1  -7 -15    4.86    0.91
   1  -7  15    4.80    0.80
  -1   7  15    5.81    0.89
   1   7 -15    5.01    0.79
  -1   7  15    6.67    0.84
  -1   7  15    6.52    0.88
   1  -7  15    6.76    0.70
  -1   7  15    7.30    0.95
   1  -7  15    5.75    0.80
  -1  -7 -15    5.07    0.86
  -1  -7 -15    4.34    0.81
   1   7 -15    7.60    1.22
   1   7 -15    6.52    0.96
  -1   7  15    6.15    0.62
   1  -7 -16    0.85    0.61
   1   7  16    0.56    0.62
  -1  -7  16    1.47    0.61
  -1   7 -16    1.54    0.67
   1   7  16    0.90    0.66
   1   7  16    1.53    0.60
  -1  -7  16    0.87    0.58
  -1  -7  16    1.18    0.39
   1  -7 -16    0.55    0.62
  -1  -7  16    0.56    0.45
  -1   7  16    1.16    0.39
  -1   7  16    0.30    0.61
   1  -7  16    0.53    0.59
   1  -7  16    0.87    0.52
  -1  -7 -16    0.34    0.61
   1  -7  16    1.98    0.68
   1   7 -16    0.04    0.56
  -1  -7 -16    1.61    0.67
   1   7 -16    0.69    0.86
  -1   7  16    0.70    0.61
   1  -7  16    1.04    0.43
   1   8   0   44.92    1.45
  -1  -8   0   44.32    1.43
  -1   8   0   45.33    1.45
   1  -8   0   41.69    1.44
  -1   8   0   44.95    1.47
  -1   8   0   43.42    1.39
   1   8   0   44.24    1.40
   1   8   0   43.37    1.32
   1  -8   0   43.32    1.43
  -1  -8   0   43.55    1.45
  -1  -8   0   45.13    1.39
   1   8   0   46.14    1.46
   1  -8   0   43.53    1.38
   1  -8   0   44.59    1.36
  -1  -8   0   42.18    1.31
  -1   8  -1   17.81    0.76
  -1   8  -1   16.93    0.78
   1  -8  -1   18.23    0.73
   1   8   1   17.71    0.67
   1  -8  -1   17.48    0.78
   1   8   1   17.27    0.78
  -1   8  -1   17.75    0.80
   1  -8  -1   17.18    0.71
  -1  -8   1   17.96    0.74
  -1  -8   1   17.57    0.77
  -1  -8   1   16.21    0.63
   1  -8  -1   18.98    0.80
  -1  -8   1   18.81    0.78
   1   8   1   16.41    0.73
   1   8   1   16.44    0.80
   1  -8   1   17.62    0.75
  -1  -8  -1   17.05    0.78
  -1   8   1   16.39    0.69
  -1   8   1   16.55    0.73
   1   8  -1   17.16    0.78
   1   8  -1   16.16    0.69
  -1  -8  -1   15.08    0.71
  -1  -8  -1   15.10    0.76
   1   8  -1   17.39    0.75
  -1   8   1   16.13    0.77
   1  -8   1   17.06    0.78
  -1  -8  -1   17.12    0.66
   1  -8   1   17.77    0.69
   1  -8   1   17.20    0.76
  -1   8   1   16.56    0.79
   1  -8  -2  284.32    7.43
   1  -8  -2  288.36    7.51
  -1   8  -2  281.06    7.46
   1   8   2  285.49    7.52
  -1   8  -2  296.30    7.51
  -1   8  -2  288.96    7.53
   1  -8  -2  277.56    7.49
   1   8   2  279.69    7.43
  -1  -8   2  282.22    7.44
  -1  -8   2  284.65    7.47
   1   8   2  276.06    7.50
  -1  -8   2  278.26    7.48
  -1  -8   2  285.82    7.36
   1   8   2  288.76    7.54
   1   8   2  287.55    7.41
   1  -8  -2  275.19    7.42
  -1  -8  -2  286.87    7.52
  -1  -8  -2  278.53    7.43
   1  -8   2  293.78    7.33
   1  -8   2  285.13    7.51
   1  -8   2  284.02    7.48
   1   8  -2  274.16    7.49
   1   8  -2  282.76    7.45
  -1  -8  -2  282.18    7.41
   1  -8   2  278.61    7.44
  -1  -8  -2  280.97    7.50
  -1   8   2  286.95    7.44
   1   8  -2  288.08    7.51
  -1   8   2  277.77    7.41
  -1   8   2  292.47    7.53
  -1   8   2  278.34    7.49
   1   8  -2  295.46    7.45
  -1   8  -3   18.71    0.85
  -1   8  -3   20.16    0.99
  -1  -8   3   20.41    0.86
   1  -8  -3   21.27    0.82
  -1  -8   3   19.97    0.86
   1   8   3   20.16    0.88
  -1  -8   3   19.89    0.85
   1   8   3   20.28    0.80
  -1   8  -3   20.47    0.88
   1  -8  -3   19.92    0.91
   1   8   3   18.94    0.88
  -1  -8   3   20.14    0.87
   1   8   3   20.79    0.93
  -1   8  -3   20.38    0.90
   1   8   3   20.04    0.81
   1  -8  -3   20.23    0.83
   1  -8  -3   20.70    0.86
  -1   8   3   19.54    0.93
   1   8  -3   19.45    0.88
   1   8  -3   19.99    0.87
   1  -8   3   21.30    0.87
  -1   8   3   19.80    0.80
  -1  -8  -3   21.00    0.93
   1   8  -3   19.73    0.86
  -1   8   3   19.78    0.81
  -1   8   3   20.84    0.82
   1  -8   3   20.03    0.89
  -1   8   3   19.48    0.86
   1  -8   3   21.20    0.87
  -1  -8  -3   20.34    0.83
   1  -8   3   20.99    0.80
  -1  -8  -3   20.98    0.80
  -1  -8   4   41.31    1.42
  -1  -8   4   42.93    1.43
  -1   8  -4   43.22    1.46
   1   8   4   40.58    1.38
   1  -8  -4   41.58    1.40
   1   8   4   42.37    1.46
  -1  -8   4   41.57    1.41
  -1   8  -4   40.07    1.45
  -1  -8   4   43.06    1.50
   1   8   4   40.63    1.38
   1  -8  -4   43.75    1.40
  -1   8  -4   42.16    1.46
  -1   8  -4   42.94    1.62
   1   8   4   42.11    1.44
   1   8   4   41.22    1.53
   1  -8  -4   41.48    1.49
   1   8  -4   41.28    1.43
   1  -8   4   46.37    1.46
   1  -8   4   42.61    1.43
  -1  -8  -4   43.17    1.39
  -1   8   4   45.30    1.52
  -1   8   4   41.59    1.40
  -1  -8  -4   44.32    1.42
   1  -8   4   41.36    1.46
  -1   8   4   41.98    1.36
  -1   8   4   40.42    1.37
   1   8  -4   43.21    1.45
   1  -8   4   40.47    1.43
   1   8  -4   43.93    1.44
  -1  -8  -4   42.29    1.49
  -1   8   4   41.18    1.42
   1  -8  -5   10.31    0.71
  -1  -8   5   10.14    0.76
   1   8   5    9.58    0.77
  -1   8  -5    9.86    0.82
  -1  -8   5   10.15    0.65
   1  -8  -5   10.67    0.65
   1   8   5   10.49    0.61
   1  -8  -5    9.42    0.61
   1   8   5    9.19    0.66
  -1   8  -5    9.74    0.65
  -1  -8   5   10.43    0.64
   1  -8  -5    9.93    0.60
   1   8   5    9.32    0.62
   1   8   5    9.56    0.64
  -1  -8   5    9.70    0.66
  -1   8  -5   10.57    0.70
  -1   8  -5    9.66    0.68
  -1   8   5    9.89    0.76
  -1   8   5   11.23    0.62
   1  -8   5   10.66    0.68
   1   8  -5    9.27    0.66
  -1  -8  -5    9.67    0.67
  -1   8   5    9.76    0.61
   1  -8   5    8.96    0.67
  -1  -8  -5   10.33    0.74
  -1   8   5    9.87    0.61
   1  -8   5   10.56    0.68
  -1  -8  -5    9.60    0.60
   1   8  -5    8.71    0.66
   1   8  -5   11.03    0.65
   1   8  -5    8.20    0.80
  -1  -8  -5   10.74    0.65
  -1   8   5    9.89    0.60
   1   8   6  200.23    5.35
   1  -8  -6  191.80    5.43
   1  -8  -6  205.61    5.32
  -1   8  -6  196.91    5.40
   1   8   6  198.88    5.34
  -1   8  -6  197.29    5.37
  -1   8  -6  189.02    5.60
   1   8   6  198.94    5.49
   1   8   6  193.00    5.30
   1  -8  -6  199.53    5.35
  -1  -8   6  199.39    5.31
   1  -8  -6  191.54    5.32
  -1  -8   6  194.05    5.33
   1   8   6  199.07    5.39
  -1  -8   6  187.35    5.32
  -1   8  -6  194.28    5.37
  -1  -8   6  195.67    5.51
   1  -8   6  196.78    5.36
  -1   8   6  193.04    5.34
  -1  -8  -6  199.84    5.34
   1  -8   6  193.82    5.35
  -1  -8  -6  194.91    5.46
  -1   8   6  196.86    5.31
  -1   8   6  190.45    5.28
   1   8  -6  188.14    5.36
   1   8  -6  197.73    5.36
  -1   8   6  196.59    5.45
  -1  -8  -6  202.96    5.35
   1   8  -6  193.78    5.62
   1  -8   6  194.85    5.35
  -1   8   6  192.65    5.27
  -1  -8  -6  196.34    5.40
   1   8  -6  192.25    5.32
  -1  -8   7   13.96    0.80
  -1   8  -7   14.07    0.79
   1   8   7   13.35    0.75
  -1  -8   7   15.01    0.77
  -1  -8   7   15.18    0.83
   1  -8  -7   15.24    0.83
  -1   8  -7   14.55    0.85
   1   8   7   13.69    0.77
  -1   8  -7   14.42    0.89
   1   8   7   14.11    0.86
   1  -8  -7   15.69    0.93
   1   8   7   14.74    0.78
   1  -8  -7   12.89    0.77
   1   8   7   15.65    1.01
  -1  -8   7   15.69    1.02
   1  -8  -7   14.13    0.78
  -1   8  -7   15.38    1.06
   1  -8   7   15.27    0.86
  -1   8   7   13.66    0.75
  -1   8   7   16.70    0.79
  -1  -8  -7   15.95    0.94
  -1  -8  -7   14.51    0.79
   1   8  -7   14.35    0.87
  -1  -8  -7   14.94    0.88
   1  -8   7   14.39    0.79
   1   8  -7   13.41    1.04
  -1  -8  -7   15.02    0.84
   1  -8   7   15.37    0.86
  -1   8   7   14.42    0.79
   1   8  -7   14.15    0.76
   1   8  -7   14.56    0.87
  -1   8   7   12.21    0.79
  -1   8   7   16.42    0.99
   1   8   8   54.37    1.85
  -1   8  -8   54.01    2.15
  -1   8  -8   50.88    1.88
  -1  -8   8   56.91    1.79
   1  -8  -8   58.37    1.88
   1  -8  -8   52.70    1.84
   1   8   8   54.62    2.04
   1  -8  -8   54.19    1.84
  -1   8  -8   53.40    1.92
   1   8   8   51.58    1.79
   1   8   8   52.15    1.90
   1   8   8   54.40    1.81
  -1  -8   8   56.82    2.14
  -1  -8   8   53.72    1.85
  -1   8  -8   52.97    1.82
  -1  -8   8   54.59    1.85
   1  -8  -8   54.28    1.98
   1  -8   8   53.20    1.86
  -1  -8  -8   50.62    1.96
   1   8  -8   56.10    1.93
   1   8  -8   57.25    2.18
  -1   8   8   53.69    1.84
  -1   8   8   55.03    1.78
   1   8  -8   56.32    1.79
  -1  -8  -8   52.60    1.85
  -1   8   8   53.27    1.78
   1   8  -8   54.84    1.88
   1  -8   8   50.78    1.85
  -1  -8  -8   53.60    1.92
   1  -8   8   56.06    1.84
  -1   8   8   56.73    1.93
  -1  -8  -8   53.68    1.84
  -1   8   8   56.48    1.86
   1   8   9    9.23    0.70
  -1   8  -9   10.05    0.96
   1   8   9    8.71    0.72
   1  -8  -9    9.97    1.17
   1  -8  -9    9.78    0.77
  -1   8  -9    9.52    0.69
   1  -8  -9    9.63    0.78
  -1  -8   9   11.17    0.81
   1   8   9   10.32    0.85
  -1   8  -9    9.66    0.81
  -1  -8   9    9.85    0.68
   1   8   9   10.13    0.70
   1   8   9    8.79    0.83
   1  -8  -9    9.88    0.73
  -1  -8   9    9.34    0.77
  -1   8  -9   10.67    0.83
  -1   8   9    8.55    0.76
  -1   8   9   12.29    0.88
  -1  -8  -9   10.45    0.85
  -1   8   9    9.88    0.66
  -1  -8  -9    8.63    0.72
   1   8  -9   10.82    0.85
  -1   8   9   10.53    0.73
   1   8  -9   10.29    0.67
   1  -8   9   10.68    0.83
  -1  -8  -9    9.39    0.87
  -1   8   9   10.07    0.71
   1   8  -9    9.92    0.98
   1  -8   9   10.31    0.73
   1   8  -9    9.38    0.79
  -1  -8  -9   10.45    0.81
   1   8  10   21.38    1.08
  -1   8 -10   21.98    1.38
   1  -8 -10   22.30    1.11
  -1   8 -10   21.78    1.03
   1   8  10   22.72    1.23
  -1  -8  10   21.54    1.13
  -1   8 -10   22.60    1.17
   1   8  10   21.22    1.06
   1  -8 -10   21.40    1.14
   1  -8 -10   22.82    1.27
  -1  -8  10   22.92    1.15
   1  -8 -10   20.04    1.09
  -1  -8  10   23.17    1.01
  -1   8 -10   22.54    1.22
   1   8  10   20.85    1.19
   1   8  10   21.75    1.03
   1  -8  10   19.22    1.12
  -1   8  10   20.60    1.14
  -1  -8 -10   22.75    1.13
  -1   8  10   20.00    1.18
   1   8 -10   23.67    1.42
  -1   8  10   21.53    0.99
   1   8 -10   20.53    1.14
  -1  -8 -10   20.96    1.20
   1  -8  10   22.21    1.06
   1  -8  10   21.77    1.17
   1   8 -10   20.43    0.98
  -1   8  10   21.43    1.08
   1   8 -10   22.79    1.23
  -1  -8 -10   19.42    1.26
   1   8  11    7.27    0.84
  -1   8 -11    6.19    0.73
  -1   8 -11    7.63    0.71
   1  -8 -11    6.11    0.71
   1   8  11    7.66    0.70
   1   8  11    6.77    0.80
  -1  -8  11    7.22    0.74
   1   8  11    6.97    0.70
   1  -8 -11    7.10    0.76
   1  -8 -11    7.15    0.86
  -1  -8  11    6.89    0.65
  -1   8 -11    5.69    0.85
  -1  -8  11    6.83    0.71
   1   8  11    6.76    0.75
  -1   8 -11    6.87    0.88
  -1   8  11    6.31    0.71
  -1  -8 -11    5.69    0.77
   1   8 -11    8.05    0.82
  -1   8  11    6.29    0.75
   1   8 -11    9.18    1.08
  -1   8  11    6.17    0.63
   1   8 -11    6.40    0.79
   1  -8  11    5.23    0.70
  -1   8  11    7.35    0.79
  -1  -8 -11    6.74    0.80
   1  -8  11    6.25    0.67
  -1  -8 -11    6.85    0.73
   1  -8  11    6.27    0.74
   1   8 -11    7.08    0.63
  -1   8  11    7.07    0.64
  -1   8 -12   11.04    1.00
  -1  -8  12    9.87    0.90
   1   8  12   11.16    1.07
   1  -8 -12   10.86    1.09
   1   8  12   10.58    1.02
  -1  -8  12   11.34    0.95
   1  -8 -12   11.75    0.96
   1   8  12   10.02    0.79
   1   8  12   12.25    0.91
   1  -8 -12   12.32    1.02
  -1  -8  12   12.69    0.79
  -1  -8 -12   11.48    1.05
   1  -8  12   11.44    1.14
  -1   8  12   11.90    1.02
   1   8 -12   10.14    0.99
  -1   8  12   12.72    1.05
  -1   8  12   11.86    0.78
  -1   8  12   10.00    0.83
   1   8 -12    9.55    0.90
   1  -8  12   11.66    0.85
  -1  -8 -12    9.57    0.93
   1  -8  12   11.33    0.98
   1   8 -12   11.34    1.19
   1  -8 -13    3.22    0.73
   1   8  13    4.28    0.74
  -1  -8  13    4.42    0.69
  -1  -8  13    6.61    0.66
   1  -8 -13    4.54    0.84
   1  -8 -13    3.59    0.64
   1   8  13    5.18    0.69
  -1   8 -13    4.55    0.71
   1   8  13    4.93    0.60
   1   8  13    5.82    0.83
  -1  -8  13    5.05    0.72
  -1  -8  13    4.76    0.55
  -1  -8 -13    4.34    0.71
   1   8 -13    4.33    0.74
  -1   8  13    4.79    0.77
   1   8 -13    5.06    0.74
   1   8 -13    5.15    0.85
  -1   8  13    4.70    0.62
   1  -8  13    3.94    0.69
  -1   8  13    6.03    0.60
  -1  -8 -13    4.85    0.78
   1  -8  13    4.88    0.61
  -1  -8  14    7.12    0.83
   1   8  14    6.54    0.91
  -1  -8  14    7.17    0.66
   1   8  14    5.89    0.74
  -1   8 -14    6.68    0.89
   1  -8 -14    6.21    0.85
   1   8  14    5.58    0.85
   1   8  14    7.28    0.95
  -1  -8  14    6.73    0.71
   1  -8 -14    7.13    0.89
   1   8  14    5.97    0.65
   1  -8 -14    9.33    1.68
  -1   8  14    6.61    0.85
  -1   8  14    6.46    0.65
   1  -8  14    6.07    0.67
  -1   8  14    6.73    0.92
  -1  -8 -14    6.55    0.87
  -1  -8 -14    5.21    1.39
   1  -8  14    4.60    0.77
   1   8 -14    6.00    0.81
   1   8 -14    5.47    1.41
   1  -8  14    4.96    0.77
  -1   8  14    6.85    1.04
  -1  -8 -14    5.90    0.88
   1   8  15    2.14    0.73
   1   8  15    2.28    0.56
   1  -8 -15    3.27    0.73
  -1  -8  15    2.41    0.47
  -1   8 -15    1.17    0.68
   1  -8 -15    1.53    0.65
   1  -8 -15    2.11    0.78
  -1  -8  15    3.34    0.69
  -1   8 -15    2.14    0.86
   1   8  15    2.83    0.65
  -1  -8  15    1.49    0.59
   1   8  15    1.70    0.68
  -1   8 -15    3.19    0.71
  -1   8  15    2.66    0.69
  -1   8  15    3.25    0.62
  -1  -8 -15    2.30    0.69
  -1   8  15    3.51    0.78
   1   8 -15    1.28    0.76
   1  -8  15    1.87    0.52
  -1   8  15    1.90    0.59
  -1   8  15    3.35    0.51
   1  -8  15    1.92    0.65
   1   8 -15    0.97    0.64
  -1  -8 -15    1.90    0.71
   1   8 -15    3.36    0.72
   1  -8  15    2.00    0.48
  -1  -8 -15    3.33    0.75
   1  -8  15    1.33    0.62
   1  -8 -16    7.44    0.97
   1   8  16    5.84    0.68
   1   8  16    5.97    0.93
  -1  -8  16    4.54    0.80
  -1  -8  16    5.99    0.86
   1  -8 -16    7.84    1.00
  -1  -8  16    7.35    0.66
  -1  -8  16    7.13    0.87
   1   8  16    6.69    1.02
   1   8  16    5.32    0.80
  -1   8 -16    6.12    0.93
  -1   8  16    6.08    0.98
  -1  -8 -16    5.66    0.91
   1  -8  16    6.29    0.92
   1  -8  16    6.18    0.88
  -1  -8 -16    4.68    0.89
   1  -8  16    6.77    0.72
   1   8 -16    7.17    0.94
  -1   8  16    6.58    0.65
  -1   8  16    6.45    0.80
   1  -8  16    7.26    0.85
  -1   8  16    5.98    0.89
  -1   9   0    0.84    0.29
   1   9   0    1.08    0.22
  -1   9   0    0.60    0.30
  -1  -9   0    1.20    0.29
   1  -9   0    0.62    0.25
  -1  -9   0    1.05    0.31
   1   9   0    1.03    0.32
   1  -9   0    1.34    0.32
  -1  -9   0    0.57    0.26
   1  -9   0    0.75    0.27
   1  -9   0    0.98    0.22
   1   9   0    1.56    0.35
  -1  -9   0    1.30    0.21
   1   9   0    0.67    0.28
  -1   9   0    1.42    0.37
  -1   9  -1   64.33    1.94
  -1   9  -1   65.89    2.00
   1  -9  -1   63.73    1.99
   1   9   1   60.71    1.99
   1   9   1   63.15    1.87
   1   9   1   63.25    2.02
   1  -9  -1   64.83    1.90
  -1  -9   1   66.85    1.94
   1   9   1   62.25    1.92
   1  -9  -1   63.76    1.92
  -1   9  -1   67.78    2.03
   1  -9  -1   63.30    1.99
  -1  -9   1   64.73    1.98
  -1  -9   1   63.50    1.99
  -1  -9   1   64.50    1.84
  -1  -9  -1   62.97    1.99
   1   9  -1   66.79    1.89
   1   9  -1   64.75    2.01
  -1  -9  -1   61.13    1.98
  -1   9   1   63.17    2.00
   1   9  -1   64.23    1.94
  -1   9   1   61.62    2.00
   1  -9   1   63.91    1.93
  -1   9   1   63.71    1.91
   1  -9   1   64.96    1.97
  -1   9   1   62.43    1.91
  -1  -9  -1   65.19    1.87
   1   9  -1   64.72    2.00
  -1  -9  -1   64.79    1.93
   1  -9   1   64.67    2.01
   1   9   2   74.22    2.30
   1   9   2   76.44    2.28
  -1  -9   2   73.53    2.18
  -1   9  -2   74.41    2.25
   1  -9  -2   72.75    2.25
   1  -9  -2   72.64    2.16
   1  -9  -2   71.82    2.17
   1   9   2   74.12    2.15
  -1  -9   2   73.00    2.09
   1   9   2   71.60    2.17
  -1  -9   2   73.67    2.23
  -1  -9   2   74.30    2.25
  -1   9  -2   74.53    2.28
  -1   9  -2   71.04    2.21
   1   9   2   75.16    2.27
   1  -9  -2   73.52    2.25
  -1   9   2   72.72    2.26
   1  -9   2   76.14    2.21
   1   9  -2   73.68    2.26
   1   9  -2   73.96    2.25
  -1  -9  -2   75.97    2.15
  -1   9   2   72.24    2.16
   1   9  -2   73.21    2.20
  -1  -9  -2   75.59    2.19
  -1  -9  -2   73.38    2.26
  -1   9   2   76.92    2.29
  -1   9   2   75.95    2.18
   1  -9   2   75.47    2.28
   1  -9   2   71.54    2.22
  -1  -9  -2   73.92    2.27
   1   9  -2   77.62    2.18
  -1  -9   3   32.75    1.19
   1  -9  -3   34.07    1.17
   1   9   3   32.26    1.23
  -1   9  -3   32.84    1.26
  -1   9  -3   31.58    1.21
   1  -9  -3   34.28    1.23
   1   9   3   34.27    1.18
  -1  -9   3   32.89    1.19
   1   9   3   33.23    1.25
  -1  -9   3   32.71    1.22
   1  -9  -3   31.69    1.25
  -1  -9   3   33.95    1.23
   1   9   3   33.46    1.15
   1  -9  -3   35.37    1.19
  -1   9  -3   33.98    1.25
   1   9   3   35.65    1.32
  -1  -9  -3   31.98    1.13
  -1   9   3   33.15    1.17
   1  -9   3   34.16    1.23
   1  -9   3   32.91    1.20
  -1  -9  -3   32.79    1.18
  -1   9   3   31.44    1.22
  -1   9   3   32.77    1.15
   1   9  -3   34.60    1.23
   1  -9   3   31.46    1.24
  -1   9   3   33.56    1.29
   1   9  -3   33.33    1.23
  -1   9   3   33.31    1.17
  -1  -9  -3   31.86    1.25
   1   9  -3   34.44    1.24
   1  -9   3   31.89    1.09
   1  -9  -4   40.30    1.35
  -1  -9   4   42.96    1.40
  -1   9  -4   37.56    1.40
   1  -9  -4   39.00    1.34
   1  -9  -4   40.61    1.45
  -1   9  -4   39.82    1.43
   1   9   4   40.31    1.41
  -1  -9   4   40.09    1.38
   1   9   4   38.49    1.34
  -1  -9   4   40.56    1.60
   1   9   4   37.97    1.39
   1   9   4   39.02    1.32
   1   9   4   40.30    1.49
  -1  -9   4   39.28    1.38
  -1   9  -4   38.96    1.55
  -1   9  -4   37.36    1.40
   1  -9   4   37.72    1.38
  -1  -9  -4   38.76    1.33
   1   9  -4   39.58    1.40
   1  -9   4   38.85    1.41
   1   9  -4   41.08    1.42
  -1  -9  -4   36.34    1.34
  -1  -9  -4   38.47    1.44
  -1   9   4   38.90    1.39
  -1   9   4   39.80    1.33
   1   9  -4   39.66    1.39
  -1   9   4   39.25    1.46
   1  -9   4   38.36    1.39
  -1   9   4   38.11    1.30
  -1   9   4   39.26    1.35
   1  -9   4   39.71    1.34
   1  -9  -5   21.34    0.90
   1   9   5   20.31    0.93
   1  -9  -5   19.84    1.00
  -1  -9   5   17.70    0.98
   1  -9  -5   18.67    0.90
  -1   9  -5   19.97    0.94
  -1  -9   5   20.22    0.94
   1   9   5   20.26    0.90
  -1   9  -5   21.06    1.14
  -1   9  -5   21.77    0.98
  -1  -9   5   19.83    0.91
   1   9   5   18.40    1.02
  -1  -9   5   21.09    0.93
  -1   9  -5   19.43    0.95
   1   9   5   20.79    0.89
   1  -9   5   21.79    1.13
  -1  -9  -5   20.67    0.88
   1   9  -5   21.46    0.95
  -1   9   5   18.52    0.90
   1   9  -5   21.78    0.98
   1  -9   5   20.45    0.96
  -1   9   5   20.38    1.04
  -1  -9  -5   21.72    1.01
  -1   9   5   19.32    0.87
  -1  -9  -5   20.09    0.92
   1  -9   5   20.15    0.95
   1  -9   5   19.12    0.93
  -1   9   5   20.92    0.90
   1   9  -5   20.88    0.96
  -1   9   5   20.29    0.86
  -1   9  -6    6.24    0.60
   1   9   6    5.53    0.63
  -1  -9   6    7.34    0.59
  -1  -9   6    5.71    0.63
   1   9   6    6.84    0.56
  -1  -9   6    7.14    0.62
   1  -9  -6    5.54    0.53
   1   9   6    6.44    0.59
   1  -9  -6    4.09    0.54
  -1   9  -6    6.88    0.59
   1   9   6    7.15    0.58
   1  -9  -6    6.26    0.58
   1  -9  -6    4.35    0.48
  -1   9  -6    4.95    0.64
   1   9   6    5.41    0.55
  -1  -9   6    6.52    0.59
  -1   9   6    5.82    0.62
  -1  -9  -6    5.51    0.60
  -1  -9  -6    4.59    0.50
   1  -9   6    4.94    0.53
   1   9  -6    5.80    0.58
   1   9  -6    5.05    0.54
  -1   9   6    7.38    0.54
   1   9  -6    5.67    0.71
   1  -9   6    7.20    0.64
  -1   9   6    5.60    0.53
   1  -9   6    6.14    0.59
   1  -9   6    4.53    0.55
  -1   9   6    6.61    0.55
  -1  -9  -6    6.16    0.55
  -1   9   6    5.98    0.54
   1   9  -6    4.45    0.48
  -1  -9  -6    4.79    0.54
   1   9   7   54.88    1.90
   1   9   7   55.70    1.84
  -1   9  -7   53.00    1.87
  -1  -9   7   58.14    1.85
   1  -9  -7   52.35    1.84
  -1  -9   7   55.61    2.05
  -1  -9   7   56.55    1.86
   1   9   7   55.44    2.04
  -1   9  -7   55.93    1.92
   1  -9  -7   55.79    1.84
  -1   9  -7   56.73    1.94
   1  -9  -7   54.47    1.98
   1  -9  -7   55.84    1.87
   1   9   7   55.50    1.86
  -1   9  -7   54.14    2.14
  -1  -9   7   55.61    1.88
   1   9   7   56.41    1.86
  -1  -9  -7   54.60    1.99
  -1  -9  -7   56.43    1.86
  -1  -9  -7   57.69    1.89
   1   9  -7   55.47    1.93
  -1   9   7   56.47    1.88
   1  -9   7   57.12    1.90
   1  -9   7   56.44    1.91
   1   9  -7   54.75    1.84
  -1   9   7   56.09    2.34
   1   9  -7   57.19    2.18
   1  -9   7   56.12    1.88
  -1   9   7   54.73    2.00
  -1   9   7   54.57    1.82
   1   9  -7   58.08    1.93
  -1   9   7   54.39    1.80
  -1  -9  -7   53.19    1.91
   1   9   8    1.29    0.41
  -1  -9   8    0.70    0.44
  -1   9  -8    0.35    0.27
   1   9   8    0.66    0.28
   1  -9  -8    0.73    0.32
   1   9   8    0.67    0.34
   1   9   8    0.02    0.44
   1  -9  -8    0.78    0.36
  -1  -9   8    0.80    0.37
  -1   9  -8    0.92    0.48
  -1   9  -8    0.45    0.62
   1  -9  -8    0.61    0.42
  -1  -9   8    0.93    0.34
  -1   9  -8    0.90    0.38
  -1  -9   8    0.66    0.38
   1   9   8    0.52    0.31
   1  -9  -8    0.83    0.36
   1   9  -8    0.52    0.36
   1  -9   8    0.57    0.35
  -1   9   8    0.42    0.31
  -1   9   8    0.10    0.31
   1   9  -8    0.78    0.41
  -1  -9  -8    0.19    0.33
   1   9  -8    0.50    0.29
  -1   9   8    0.58    0.32
  -1   9   8    0.30    0.28
  -1  -9  -8    0.93    0.36
   1   9  -8    0.77    0.53
  -1  -9  -8    0.43    0.35
  -1  -9  -8    0.74    0.49
   1  -9   8    0.90    0.39
   1  -9   8    0.48    0.32
   1   9   9    5.64    0.59
  -1  -9   9    5.77    0.83
   1  -9  -9    5.07    0.60
   1   9   9    6.08    0.60
  -1   9  -9    5.76    0.81
   1   9   9    5.13    0.59
  -1  -9   9    5.23    0.61
  -1  -9   9    4.91    0.74
   1   9   9    5.51    0.69
  -1   9  -9    4.93    0.63
  -1   9  -9    4.66    0.64
  -1  -9   9    5.19    0.53
   1  -9  -9    5.88    0.67
   1  -9  -9    6.25    0.64
   1  -9  -9    4.93    0.69
  -1   9  -9    4.94    0.59
  -1   9   9    3.95    0.51
  -1  -9  -9    4.94    0.60
   1   9  -9    4.92    0.66
   1   9  -9    6.03    0.62
  -1   9   9    6.34    0.72
   1   9  -9    4.60    0.61
  -1  -9  -9    4.96    0.64
  -1   9   9    5.54    0.61
  -1  -9  -9    5.45    0.63
   1   9  -9    5.76    0.86
  -1   9   9    5.50    0.62
   1  -9   9    5.28    0.60
   1  -9   9    5.77    0.65
  -1   9   9    5.61    0.58
   1  -9   9    4.27    0.59
  -1  -9  -9    5.29    0.69
  -1  -9  10    3.42    0.49
  -1   9 -10    2.01    0.54
  -1   9 -10    2.41    0.45
   1   9  10    2.43    0.56
   1  -9 -10    1.28    0.56
   1   9  10    2.21    0.45
  -1  -9  10    3.58    0.76
   1  -9 -10    3.01    0.54
   1  -9 -10    2.74    0.52
  -1   9 -10    3.08    0.58
  -1   9 -10    2.15    0.55
  -1  -9  10    2.21    0.50
  -1  -9  10    2.63    0.52
   1  -9 -10    1.58    0.41
   1   9  10    2.97    0.50
   1   9  10    2.86    0.50
   1   9  10    2.24    0.57
  -1   9  10    2.72    0.47
  -1  -9 -10    2.23    0.51
   1   9 -10    2.97    0.73
   1   9 -10    2.34    0.44
  -1   9  10    3.16    0.45
   1  -9  10    2.41    0.51
  -1   9  10    2.30    0.56
   1  -9  10    2.89    0.56
   1   9 -10    2.98    0.57
  -1  -9 -10    2.85    0.55
  -1   9  10    2.32    0.53
  -1  -9 -10    2.97    0.64
  -1   9  10    2.57    0.50
   1   9 -10    2.44    0.58
   1  -9  10    1.61    0.41
  -1  -9  11    7.82    0.78
   1   9  11    7.72    0.74
  -1  -9  11    9.32    0.82
  -1  -9  11    7.76    0.70
   1  -9 -11    8.71    0.87
   1   9  11    9.11    0.89
  -1  -9  11    6.51    1.00
  -1   9 -11    7.64    0.74
   1   9  11    7.53    0.84
   1   9  11    7.62    0.86
   1  -9 -11    6.33    0.83
   1  -9 -11    6.68    0.71
   1   9  11    7.74    0.73
  -1   9 -11    8.54    0.89
  -1  -9 -11    7.45    0.90
   1  -9  11    7.91    0.82
   1   9 -11    8.13    0.68
   1  -9  11    8.10    0.75
  -1   9  11    7.98    0.84
   1  -9  11    7.98    0.83
   1   9 -11    6.43    1.01
  -1   9  11    8.37    0.81
  -1  -9 -11    8.40    0.87
  -1   9  11    8.07    0.70
  -1   9  11    7.25    0.69
   1   9 -11    7.94    0.84
  -1  -9 -11    7.07    0.86
  -1   9 -12    3.76    0.67
  -1   9 -12    3.04    0.49
   1   9  12    2.98    0.50
   1  -9 -12    4.24    0.77
   1  -9 -12    3.13    0.60
   1  -9 -12    2.24    0.57
   1   9  12    4.26    0.70
  -1  -9  12    3.01    0.96
  -1  -9  12    2.11    0.55
   1   9  12    3.81    0.71
  -1  -9  12    3.26    0.50
   1   9  12    2.53    0.53
   1   9 -12    2.51    0.60
   1  -9  12    3.78    0.56
  -1   9  12    2.72    0.52
   1  -9  12    2.51    0.57
   1   9 -12    2.82    0.61
  -1   9  12    3.77    0.50
  -1  -9 -12    2.66    0.59
   1  -9  12    3.45    0.64
   1   9 -12    2.58    0.44
  -1   9  12    3.49    0.65
  -1   9  12    4.06    0.68
  -1  -9 -12    1.98    0.58
   1   9  13    2.77    0.53
   1   9  13    2.70    0.67
  -1  -9  13    2.34    0.46
   1  -9 -13    2.13    0.61
   1  -9 -13    3.04    0.75
   1   9  13    2.48    0.67
  -1  -9  13    2.59    0.60
   1  -9 -13    1.78    0.56
  -1  -9  13    1.60    0.76
  -1   9 -13    2.55    0.66
  -1   9  13    2.21    0.61
  -1   9  13    3.29    0.52
   1  -9  13    2.45    0.51
  -1   9  13    2.97    0.56
  -1  -9 -13    1.78    0.61
   1   9 -13    2.68    0.66
  -1  -9 -13    3.00    0.63
   1   9 -13    2.51    0.75
  -1   9  13    2.44    0.64
   1   9 -13    1.90    0.58
   1  -9  13    1.75    0.60
   1   9  14    1.13    0.50
   1   9  14    1.59    0.50
   1   9  14    1.08    0.63
  -1   9 -14    0.60    0.58
  -1  -9  14    0.95    0.41
  -1   9 -14    1.84    0.76
   1   9  14    1.07    0.62
  -1  -9  14    0.87    0.54
   1  -9 -14    0.77    0.55
  -1   9 -14    2.32    0.66
   1  -9 -14    2.28    0.68
   1   9  14    1.07    0.43
  -1  -9  14    1.39    0.45
  -1  -9  14    1.04    0.78
   1  -9 -14    1.34    0.57
  -1  -9  14    0.21    0.50
  -1  -9 -14    1.38    0.62
   1  -9  14    0.66    0.42
   1   9 -14    0.88    0.67
  -1   9  14    1.03    0.57
   1  -9  14    0.83    0.55
  -1   9  14    1.32    0.42
   1  -9  14    1.51    0.58
   1   9 -14    1.82    0.66
  -1  -9 -14    1.58    0.61
  -1   9  14    0.49    0.54
  -1   9  14    0.97    0.47
   1   9 -14    2.42    0.64
  -1  -9 -14    1.14    0.59
   1   9  15    2.94    0.64
   1  -9 -15    4.11    0.76
  -1  -9  15    5.52    1.28
   1   9  15    4.00    0.82
   1  -9 -15    2.41    0.79
   1  -9 -15    2.04    0.70
  -1  -9  15    3.06    0.67
  -1  -9  15    3.78    0.56
  -1   9 -15    3.32    0.76
   1   9  15    4.02    0.81
   1   9  15    4.18    0.74
  -1   9 -15    2.45    0.78
  -1   9 -15    3.52    0.92
   1   9  15    4.19    0.61
  -1  -9  15    2.14    0.85
  -1   9  15    2.06    0.69
   1   9 -15    4.16    0.85
  -1  -9 -15    2.68    0.75
   1  -9  15    3.49    0.62
  -1   9  15    2.66    0.60
   1  -9  15    4.13    0.76
  -1  -9 -15    3.17    0.82
  -1   9  15    2.85    0.64
   1  -9  15    4.23    0.61
  -1  -9 -15    3.17    0.72
  -1   9  15    3.83    0.55
   1  -9  15    2.74    0.70
   1   9 -15    3.73    0.77
  -1   9  15    3.29    0.75
   1   9 -15    2.46    0.91
  -1 -10   0   36.97    1.27
  -1  10   0   36.54    1.35
   1 -10   0   36.65    1.32
  -1 -10   0   32.92    1.27
   1  10   0   34.92    1.33
   1  10   0   37.71    1.28
  -1  10   0   34.16    1.32
   1 -10   0   36.85    1.34
   1 -10   0   35.71    1.21
  -1  10   0   35.86    1.26
   1 -10   0   35.91    1.25
   1  10   0   38.55    1.36
  -1 -10   0   37.65    1.32
  -1 -10   0   36.46    1.34
   1  10   1   33.71    1.30
   1  10   1   32.64    1.19
  -1 -10   1   34.25    1.24
   1  10   1   34.95    1.29
   1 -10  -1   32.42    1.15
   1 -10  -1   31.28    1.25
  -1  10  -1   31.78    1.26
   1 -10  -1   33.97    1.19
  -1 -10   1   32.68    1.19
  -1 -10   1   33.25    1.10
  -1  10  -1   32.72    1.20
   1 -10  -1   33.83    1.25
  -1  10  -1   33.41    1.28
  -1 -10   1   32.66    1.25
   1  10   1   34.04    1.14
  -1 -10  -1   34.18    1.27
  -1  10   1   32.62    1.27
  -1 -10  -1   33.74    1.26
  -1 -10  -1   35.36    1.20
  -1  10   1   32.11    1.27
   1  10  -1   33.68    1.14
   1  10  -1   34.34    1.28
   1 -10   1   33.01    1.20
  -1  10   1   32.67    1.20
  -1 -10  -1   33.53    1.12
   1  10  -1   35.14    1.29
   1  10  -1   33.96    1.23
   1 -10   1   33.08    1.24
   1 -10   1   33.44    1.27
  -1  10   1   33.23    1.17
   1 -10   1   34.36    1.15
   1  10   2    6.83    0.59
   1 -10  -2    5.51    0.51
   1 -10  -2    5.70    0.47
  -1 -10   2    6.71    0.43
   1  10   2    5.22    0.54
   1  10   2    6.88    0.55
  -1 -10   2    6.47    0.56
  -1  10  -2    4.24    0.47
  -1 -10   2    7.59    0.57
  -1  10  -2    6.63    0.55
  -1 -10   2    5.69    0.55
   1 -10  -2    5.28    0.53
   1  10   2    5.71    0.45
  -1  10  -2    7.11    0.61
   1 -10  -2    6.72    0.58
   1  10  -2    6.94    0.59
   1  10  -2    5.33    0.51
   1 -10   2    6.63    0.46
  -1  10   2    5.93    0.55
  -1 -10  -2    6.63    0.55
   1  10  -2    5.75    0.50
  -1  10   2    4.50    0.50
   1  10  -2    5.24    0.52
  -1  10   2    6.31    0.60
   1 -10   2    6.67    0.55
  -1 -10  -2    5.62    0.45
  -1 -10  -2    6.16    0.58
   1 -10   2    6.04    0.59
  -1 -10  -2    6.42    0.58
   1 -10   2    5.02    0.49
  -1  10   2    6.80    0.50
   1  10   3    1.21    0.31
  -1 -10   3    0.83    0.31
  -1 -10   3    1.46    0.34
   1 -10  -3    1.09    0.34
  -1  10  -3    1.59    0.36
   1  10   3    0.93    0.28
   1 -10  -3    2.17    0.35
   1  10   3    1.64    0.43
   1  10   3    1.09    0.38
   1 -10  -3    1.56    0.26
   1  10   3    0.97    0.24
  -1  10  -3    1.31    0.32
   1 -10  -3    0.86    0.27
  -1 -10   3    1.35    0.33
  -1  10  -3    0.72    0.31
  -1 -10   3    0.67    0.29
  -1  10   3    0.71    0.29
   1 -10   3    1.29    0.34
  -1 -10  -3    1.66    0.35
  -1  10   3    1.56    0.32
  -1  10   3    1.48    0.27
   1  10  -3    0.62    0.32
   1  10  -3    1.60    0.35
   1 -10   3    1.12    0.33
  -1  10   3    1.16    0.37
   1  10  -3    1.67    0.38
  -1  10   3    1.58    0.31
   1 -10   3    1.74    0.29
  -1 -10  -3    1.93    0.32
  -1 -10  -3    1.36    0.32
   1 -10   3    1.14    0.33
   1  10   4   38.25    1.32
  -1  10  -4   34.99    1.39
   1  10   4   36.94    1.38
  -1 -10   4   37.95    1.36
   1  10   4   30.05    1.85
  -1 -10   4   37.15    1.36
  -1  10  -4   37.31    1.53
  -1 -10   4   39.00    1.35
  -1  10  -4   35.88    1.37
   1 -10  -4   38.32    1.43
   1 -10  -4   38.05    1.32
  -1  10  -4   38.86    1.40
   1 -10  -4   37.38    1.33
   1  10   4   34.51    1.43
   1  10   4   37.42    1.30
   1 -10   4   36.46    1.39
  -1 -10  -4   36.45    1.32
  -1  10   4   36.33    1.28
   1 -10   4   36.31    1.28
  -1  10   4   34.44    1.35
  -1  10   4   37.60    1.44
   1  10  -4   38.74    1.37
  -1 -10  -4   36.92    1.42
   1  10  -4   37.69    1.39
   1  10  -4   36.65    1.38
   1 -10   4   37.08    1.36
  -1  10   4   39.33    1.32
  -1 -10  -4   38.24    1.31
  -1  10   4   37.62    1.32
   1 -10   4   36.08    1.36
  -1  10  -5    5.18    0.55
   1 -10  -5    3.53    0.41
   1  10   5    3.76    0.49
  -1  10  -5    4.01    0.52
   1  10   5    4.33    0.53
   1 -10  -5    3.40    0.44
   1  10   5    4.17    0.46
  -1 -10   5    4.10    0.47
   1 -10  -5    2.10    0.44
  -1 -10   5    4.71    0.52
  -1  10  -5    4.02    0.62
  -1 -10   5    3.91    0.44
  -1 -10   5    4.35    0.55
   1  10   5    4.16    0.41
  -1  10  -5    3.50    0.47
   1  10   5    4.82    0.61
   1  10  -5    3.47    0.48
  -1  10   5    4.14    0.46
  -1  10   5    4.11    0.46
  -1  10   5    3.39    0.41
  -1  10   5    3.37    0.40
   1 -10   5    4.75    0.56
  -1 -10  -5    2.94    0.43
   1 -10   5    3.96    0.76
   1  10  -5    3.44    0.43
   1  10  -5    4.28    0.53
  -1  10   5    5.32    0.60
   1 -10   5    3.82    0.48
  -1 -10  -5    4.06    0.51
   1 -10   5    4.11    0.48
  -1 -10  -5    3.79    0.43
   1  10   6    0.51    0.28
   1 -10  -6    0.62    0.37
   1 -10  -6    1.03    0.33
  -1  10  -6    0.33    0.34
  -1 -10   6    0.75    0.41
  -1  10  -6    0.13    0.33
  -1  10  -6    0.40    0.32
  -1 -10   6    0.61    0.31
   1  10   6    0.32    0.40
  -1  10  -6    0.19    0.39
  -1 -10   6    0.72    0.35
   1  10   6    0.80    0.29
   1  10   6    0.52    0.32
  -1 -10   6    0.81    0.34
   1  10   6    0.38    0.32
   1 -10  -6    0.74    0.33
  -1  10   6    0.60    0.29
  -1 -10  -6    0.75    0.28
  -1  10   6    0.78    0.32
   1  10  -6    0.62    0.35
   1  10  -6    0.76    0.30
   1 -10   6    0.86    0.35
  -1 -10  -6    1.04    0.38
   1 -10   6    0.73    0.29
   1  10  -6    0.93    0.37
   1 -10   6    0.40    0.33
  -1  10   6    0.16    0.39
  -1  10   6    1.05    0.31
  -1  10   6    0.83    0.31
   1  10  -6    0.90    0.42
   1 -10   6    0.70    0.38
  -1 -10  -6    0.73    0.33
  -1  10  -7    9.14    0.76
   1 -10  -7    9.72    0.71
   1  10   7    8.64    0.66
  -1 -10   7    9.35    0.85
   1 -10  -7    8.35    0.68
  -1  10  -7    8.05    0.87
   1  10   7    7.30    0.78
   1  10   7    8.37    0.68
   1  10   7    9.43    0.77
  -1 -10   7    9.00    0.72
  -1  10  -7    9.18    0.70
   1 -10  -7    9.42    0.69
  -1 -10   7   10.26    0.76
  -1  10  -7    9.63    0.80
   1 -10  -7    8.94    0.82
   1  10   7    9.73    0.75
  -1 -10   7    9.51    0.69
   1  10  -7   10.06    0.70
   1 -10   7   10.22    0.83
   1 -10   7   10.46    0.75
  -1  10   7    9.53    0.68
   1 -10   7   10.34    0.75
  -1  10   7    9.50    0.88
   1  10  -7    9.94    0.95
  -1 -10  -7    9.85    0.76
  -1  10   7    8.30    0.67
  -1 -10  -7    8.52    0.73
  -1  10   7    8.19    0.79
  -1 -10  -7    9.97    0.69
   1  10  -7    8.49    0.75
   1 -10   7    8.95    0.75
  -1  10   7    8.78    0.66
   1  10  -7    8.57    0.74
  -1 -10   8    3.60    0.47
   1  10   8    4.10    0.49
  -1  10  -8    3.61    0.55
  -1  10  -8    3.28    0.62
  -1 -10   8    4.66    0.75
   1  10   8    3.43    0.45
   1  10   8    2.04    0.58
  -1 -10   8    3.53    0.56
  -1  10  -8    3.44    0.55
  -1 -10   8    3.93    0.55
  -1  10  -8    4.17    0.50
   1 -10  -8    3.46    0.50
   1 -10  -8    3.94    0.55
   1  10   8    3.34    0.54
   1 -10  -8    2.66    0.54
   1 -10  -8    3.45    0.49
  -1 -10  -8    4.42    0.58
   1 -10   8    3.07    0.51
  -1 -10  -8    2.42    0.52
  -1 -10  -8    3.28    0.52
  -1  10   8    3.09    0.44
  -1  10   8    4.52    0.69
   1 -10   8    2.02    0.46
  -1  10   8    3.72    0.49
   1  10  -8    2.49    0.52
  -1 -10  -8    2.81    0.48
  -1  10   8    4.02    0.53
   1 -10   8    4.85    0.66
   1  10  -8    3.73    0.71
  -1  10   8    4.00    0.50
   1  10  -8    3.93    0.57
   1  10  -8    4.28    0.51
   1 -10   8    2.82    0.45
  -1  10  -9    4.85    0.80
   1  10   9    5.89    0.67
   1 -10  -9    4.28    0.52
   1 -10  -9    5.00    0.72
  -1 -10   9    4.84    0.80
   1 -10  -9    5.06    0.61
  -1  10  -9    4.26    0.59
  -1 -10   9    5.87    0.61
   1  10   9    4.75    0.75
  -1  10  -9    3.94    0.51
  -1 -10   9    4.43    0.58
   1  10   9    5.92    0.64
  -1 -10   9    4.91    0.60
   1  10   9    5.45    0.58
   1  10   9    5.09    0.57
  -1  10  -9    4.93    0.65
   1 -10  -9    5.21    0.59
   1 -10   9    4.37    0.54
   1 -10   9    5.04    0.61
  -1  10   9    4.27    0.54
  -1  10   9    5.93    0.62
  -1 -10  -9    5.11    0.65
   1 -10   9    4.85    0.62
  -1 -10  -9    3.92    0.64
  -1  10   9    5.61    0.67
  -1 -10  -9    5.02    0.61
   1  10  -9    4.60    0.64
  -1 -10  -9    3.83    0.51
   1  10  -9    5.57    0.68
   1  10  -9    4.57    0.53
   1  10  -9    4.82    0.78
  -1  10   9    4.69    0.57
  -1  10   9    4.16    0.51
  -1 -10  10    1.61    0.63
  -1  10 -10    1.84    0.56
  -1 -10  10    2.06    0.45
  -1  10 -10    1.44    0.54
   1 -10 -10    2.72    0.56
  -1  10 -10    1.90    0.45
   1 -10 -10    1.75    0.58
   1  10  10    1.26    0.53
   1 -10 -10    2.52    0.52
   1  10  10    1.71    0.42
   1 -10 -10    1.88    0.49
   1  10  10    2.55    0.56
   1  10  10    2.30    0.47
  -1  10 -10    1.40    0.59
   1  10  10    1.81    0.45
  -1 -10  10    1.05    0.47
  -1 -10  10    1.85    0.51
  -1 -10 -10    2.58    0.57
  -1 -10 -10    2.39    0.59
   1  10 -10    1.37    0.54
  -1 -10 -10    2.17    0.47
   1 -10  10    1.74    0.53
  -1  10  10    2.58    0.53
  -1  10  10    1.90    0.45
  -1  10  10    2.17    0.48
   1  10 -10    1.88    0.45
   1  10 -10    1.89    0.53
  -1  10  10    2.77    0.59
  -1  10  10    2.30    0.44
   1  10 -10    1.65    0.65
   1 -10  10    1.05    0.47
   1 -10  10    1.53    0.46
  -1 -10 -10    1.74    0.51
   1  10  11    1.61    0.58
  -1 -10  11    2.08    0.68
   1  10  11    1.07    0.39
   1 -10 -11    1.48    0.45
  -1 -10  11    0.73    0.48
   1  10  11    1.51    0.55
   1  10  11    1.08    0.44
   1 -10 -11    1.39    0.58
   1  10  11    1.58    0.43
   1 -10 -11    1.56    0.53
  -1 -10  11    1.66    0.41
  -1 -10  11    1.39    0.49
  -1  10 -11    1.27    0.53
   1 -10 -11    1.08    0.48
  -1  10 -11    2.23    0.50
   1 -10  11    1.13    0.44
  -1 -10 -11    0.82    0.45
  -1  10  11    1.72    0.42
  -1  10  11    1.05    0.47
   1  10 -11    1.34    0.53
   1  10 -11    1.05    0.53
  -1  10  11    1.60    0.58
   1 -10  11    0.74    0.48
  -1 -10 -11    1.97    0.54
  -1  10  11    1.08    0.43
   1 -10  11    2.23    0.74
   1  10 -11    0.69    0.36
  -1 -10  12    1.71    0.55
   1 -10 -12    2.48    0.58
   1  10  12    1.94    0.60
   1  10  12    2.17    0.62
   1 -10 -12    2.10    0.56
   1 -10 -12    1.90    0.66
  -1 -10  12    2.28    0.56
  -1 -10  12    2.20    0.76
  -1  10 -12    1.91    0.60
  -1  10 -12    2.28    0.51
  -1 -10  12    2.08    0.47
   1  10  12    2.20    0.52
  -1 -10 -12    1.81    0.56
  -1  10  12    1.48    0.54
   1  10 -12    1.09    0.40
   1 -10  12    0.85    0.54
  -1  10  12    3.07    0.78
   1 -10  12    2.28    0.50
   1  10 -12    1.42    0.59
  -1 -10 -12    2.69    0.64
  -1  10  12    2.11    0.50
  -1  10  12    1.42    0.42
  -1 -10  13    0.36    0.47
  -1 -10  13    0.65    0.71
   1 -10 -13    0.14    0.55
  -1  10 -13    0.32    0.52
  -1 -10  13    0.48    0.38
   1 -10 -13   -0.05    0.45
   1  10  13    0.90    0.57
   1  10  13    0.41    0.55
   1  10  13    0.72    0.39
   1 -10 -13    0.55    0.48
   1 -10  13    0.42    0.49
  -1  10  13   -0.27    0.50
   1 -10  13    0.29    0.39
   1  10 -13   -0.05    0.37
  -1 -10 -13    1.05    0.57
  -1 -10 -13    0.13    0.41
  -1  10  13    0.56    0.45
  -1  10  13   -0.06    0.34
   1  10 -13    1.40    0.56
  -1  10  13   -0.23    0.46
   1 -10  13   -0.41    0.46
  -1 -10 -13   -0.16    0.47
   1  10 -13   -0.06    0.50
   1  10 -13    0.03    0.32
  -1  10 -14    2.08    0.68
   1 -10 -14    0.87    0.56
  -1 -10  14    0.75    0.74
  -1 -10  14    0.59    0.41
   1  10  14    1.80    0.67
   1 -10 -14    0.93    0.65
  -1 -10  14    0.99    0.58
  -1  10 -14    1.55    0.78
  -1  10 -14    1.87    0.70
   1  10  14    0.84    0.42
   1  10  14    1.17    0.63
   1  10  14    2.02    0.55
   1 -10 -14    0.36    0.52
   1  10  14    1.43    0.48
  -1 -10  14    0.87    0.53
  -1 -10  14    0.69    0.41
   1 -10  14    1.83    0.50
   1 -10  14    1.09    0.58
  -1  10  14    0.75    0.43
  -1 -10 -14    1.29    0.62
  -1  10  14    0.81    0.60
  -1  10  14    1.68    0.62
   1  10 -14    0.91    0.61
  -1  10  14    1.79    0.64
  -1 -10 -14    1.28    0.61
  -1 -10 -14    1.38    0.66
  -1  10  14    1.58    0.48
   1  10 -14    0.50    0.58
   1 -10  14    0.90    0.99
   1  10 -14    0.89    0.71
   1  10  15    2.20    0.72
  -1 -10  15    2.23    0.68
   1 -10 -15    1.09    0.60
  -1 -10  15    1.97    0.63
   1  10  15    1.29    0.59
  -1 -10  15    1.81    0.46
   1  10  15    2.01    0.70
  -1  10 -15    2.02    0.69
   1  10  15    1.99    0.51
  -1 -10  15    1.23    0.87
   1 -10 -15    1.52    0.65
   1 -10  15    1.79    0.51
  -1  10  15    1.98    0.50
  -1  10  15    0.86    0.60
  -1 -10 -15   -0.09    0.54
   1 -10  15    1.30    0.62
   1 -10  15    0.95    0.63
  -1  10  15    0.76    0.61
  -1 -10 -15    0.53    0.59
   1  10 -15    1.10    0.66
   1 -11   0    1.13    0.34
   1  11   0    1.26    0.36
   1  11   0    1.24    0.34
  -1  11   0    0.58    0.31
   1 -11   0    1.27    0.29
  -1  11   0    0.74    0.30
  -1 -11   0    0.82    0.30
  -1 -11   0    1.12    0.34
  -1  11   0    1.19    0.36
   1  11   0    0.87    0.35
   1 -11   0    1.18    0.32
  -1 -11   0    0.96    0.24
   1  11   0    1.11    0.30
   1 -11   0    0.95    0.32
  -1 -11   0    1.28    0.32
   1 -11  -1   60.00    1.93
   1  11   1   63.49    2.06
  -1 -11   1   62.93    1.95
  -1  11  -1   63.61    2.06
   1 -11  -1   63.17    2.01
   1  11   1   61.66    1.88
  -1 -11   1   61.37    1.99
  -1  11  -1   60.70    1.95
   1  11   1   63.90    2.05
  -1  11  -1   57.73    2.00
   1 -11  -1   64.10    1.91
   1  11   1   59.69    1.93
   1 -11  -1   62.46    2.03
  -1 -11   1   63.56    2.03
  -1 -11   1   61.16    1.84
   1  11  -1   60.42    2.03
  -1 -11  -1   62.96    1.95
  -1  11   1   63.13    1.94
   1 -11   1   63.45    2.01
  -1  11   1   63.25    2.05
  -1  11   1   61.03    2.04
   1  11  -1   61.59    2.04
   1 -11   1   61.98    1.95
   1 -11   1   60.27    1.88
  -1 -11  -1   60.77    2.00
   1  11  -1   63.20    1.96
   1 -11   1   60.87    2.03
   1  11  -1   61.63    1.87
  -1 -11  -1   62.64    2.03
  -1  11   1   63.50    1.92
  -1 -11  -1   64.36    1.88
  -1 -11   2    4.05    0.38
   1  11   2    2.91    0.33
  -1  11  -2    3.55    0.43
  -1  11  -2    3.11    0.46
  -1 -11   2    3.41    0.42
   1 -11  -2    4.08    0.43
   1 -11  -2    3.43    0.43
   1 -11  -2    2.98    0.39
   1  11   2    3.83    0.43
  -1  11  -2    3.35    0.44
   1  11   2    4.04    0.52
  -1 -11   2    2.72    0.41
  -1 -11   2    2.91    0.39
   1  11   2    3.20    0.40
   1 -11  -2    2.33    0.41
  -1  11   2    3.78    0.40
   1  11  -2    3.39    0.44
  -1 -11  -2    3.34    0.45
   1 -11   2    3.84    0.45
   1 -11   2    4.18    0.47
   1 -11   2    3.61    0.36
  -1  11   2    3.70    0.49
   1  11  -2    3.19    0.43
   1 -11   2    3.25    0.47
   1  11  -2    3.65    0.44
  -1  11   2    3.71    0.43
  -1 -11  -2    3.19    0.36
  -1 -11  -2    3.07    0.40
  -1 -11  -2    4.06    0.50
  -1  11   2    3.95    0.49
   1  11  -2    3.85    0.41
   1 -11  -3   39.69    1.42
   1  11   3   39.17    1.54
   1  11   3   37.07    1.36
  -1 -11   3   43.12    1.51
  -1 -11   3   39.34    1.42
   1  11   3   42.00    1.51
  -1 -11   3   42.84    1.32
   1 -11  -3   42.91    1.41
  -1  11  -3   39.65    1.45
  -1 -11   3   39.87    1.46
  -1  11  -3   39.13    1.49
   1  11   3   40.35    1.42
   1 -11  -3   40.30    1.50
   1 -11  -3   40.56    1.49
  -1  11  -3   42.20    1.54
   1  11   3   40.63    1.50
  -1  11   3   40.34    1.53
   1 -11   3   41.74    1.46
   1  11  -3   40.32    1.46
  -1  11   3   40.29    1.41
  -1 -11  -3   42.35    1.52
  -1  11   3   41.49    1.42
  -1 -11  -3   43.09    1.40
   1 -11   3   41.50    1.52
   1  11  -3   41.98    1.50
  -1  11   3   40.47    1.41
   1  11  -3   40.55    1.50
  -1  11   3   40.86    1.50
  -1 -11  -3   39.56    1.41
   1 -11   3   38.37    1.45
  -1  11  -4    4.08    0.50
  -1 -11   4    6.28    0.57
   1  11   4    5.06    0.56
   1 -11  -4    4.22    0.44
   1  11   4    5.33    0.48
   1  11   4    4.52    0.48
   1  11   4    3.95    0.55
   1 -11  -4    4.86    0.51
  -1 -11   4    5.35    0.54
   1 -11  -4    3.77    0.50
  -1  11  -4    5.22    0.55
   1 -11  -4    4.54    0.49
  -1 -11   4    4.82    0.53
  -1  11  -4    5.49    0.66
  -1 -11   4    4.54    0.55
   1  11   4    6.21    0.60
  -1  11  -4    4.09    0.47
  -1 -11  -4    6.17    0.61
   1  11  -4    3.80    0.49
   1  11  -4    4.34    0.49
  -1  11   4    4.91    0.48
   1  11  -4    4.87    0.56
   1 -11   4    4.14    0.49
   1 -11   4    7.00    0.63
  -1  11   4    4.11    0.46
  -1  11   4    4.69    0.57
  -1 -11  -4    5.12    0.49
   1 -11   4    4.46    0.51
  -1  11   4    5.29    0.50
  -1  11   4    4.30    0.46
  -1 -11  -4    3.97    0.46
   1 -11   4    4.64    0.44
   1  11   5   35.92    1.38
   1  11   5   32.93    1.46
  -1  11  -5   34.34    1.56
  -1  11  -5   33.76    1.38
   1  11   5   35.61    1.30
  -1 -11   5   34.29    1.35
  -1  11  -5   34.83    1.39
  -1  11  -5   33.45    1.37
   1  11   5   33.62    1.35
   1  11   5   36.13    1.31
  -1 -11   5   33.76    1.36
  -1 -11   5   35.57    1.36
   1 -11  -5   35.48    1.32
   1 -11  -5   34.79    1.42
   1 -11  -5   33.31    1.30
  -1 -11   5   33.47    1.31
   1 -11   5   36.25    1.40
  -1  11   5   35.33    1.30
  -1 -11  -5   33.79    1.33
   1 -11   5   32.63    1.34
  -1  11   5   34.27    1.26
  -1 -11  -5   32.30    1.40
   1  11  -5   35.57    1.38
  -1  11   5   33.63    1.45
  -1  11   5   35.12    1.36
   1  11  -5   36.70    1.39
   1  11  -5   34.25    1.39
   1 -11   5   34.01    1.35
  -1  11   5   36.04    1.33
  -1 -11  -5   36.85    1.32
   1 -11  -6    7.76    0.66
  -1  11  -6    7.13    0.68
  -1  11  -6    8.35    0.88
   1 -11  -6    6.47    0.66
   1  11   6    8.37    0.68
   1 -11  -6    8.34    0.66
  -1  11  -6    6.87    0.68
   1  11   6    6.77    0.68
  -1  11  -6    7.18    0.67
   1  11   6    7.82    0.79
  -1 -11   6    7.69    0.66
   1  11   6    7.92    0.69
  -1 -11   6    8.48    0.78
   1  11   6    7.09    0.61
  -1 -11   6    7.24    0.68
  -1 -11   6    6.92    0.63
  -1  11   6    8.31    0.63
   1  11  -6    7.09    0.75
   1  11  -6    7.92    0.69
  -1  11   6    7.17    0.64
  -1  11   6    8.35    0.80
  -1 -11  -6    7.77    0.67
  -1  11   6    8.78    0.68
   1 -11   6    8.28    0.71
   1  11  -6    8.55    0.74
   1 -11   6    8.30    0.72
   1 -11   6    7.37    0.68
  -1 -11  -6    8.14    0.64
   1 -11   6    8.14    0.70
  -1 -11  -6    7.73    0.72
   1  11  -6    6.80    0.66
  -1  11   6    8.24    0.65
   1  11   7    2.89    0.44
  -1  11  -7    2.23    0.49
   1  11   7    2.22    0.42
   1 -11  -7    2.16    0.40
  -1  11  -7    2.09    0.39
   1  11   7    2.42    0.46
  -1 -11   7    2.37    0.40
  -1  11  -7    1.87    0.46
  -1 -11   7    2.02    0.51
  -1  11  -7    2.36    0.68
   1  11   7    1.95    0.56
  -1 -11   7    1.81    0.44
   1  11   7    2.82    0.46
   1 -11  -7    2.76    0.46
  -1 -11   7    1.48    0.42
   1 -11   7    2.42    0.43
   1  11  -7    2.25    0.47
   1 -11   7    2.44    0.53
   1  11  -7    3.08    0.48
   1 -11   7    1.87    0.45
  -1  11   7    2.85    0.57
   1 -11   7    2.81    0.54
  -1  11   7    2.26    0.43
  -1  11   7    1.84    0.39
  -1 -11  -7    3.18    0.47
  -1 -11  -7    3.15    0.47
  -1 -11  -7    1.37    0.45
   1  11  -7    2.70    0.81
   1  11  -7    2.04    0.45
  -1  11   7    2.43    0.43
  -1  11  -8    5.18    0.62
   1  11   8    5.84    0.59
   1  11   8    7.14    0.70
   1 -11  -8    5.76    0.63
  -1  11  -8    6.90    0.75
  -1 -11   8    6.96    0.70
   1  11   8    5.19    0.76
   1 -11  -8    5.61    0.59
  -1  11  -8    7.68    0.95
  -1 -11   8    6.98    0.68
  -1  11  -8    6.09    0.71
   1  11   8    7.27    0.73
   1 -11  -8    6.17    0.64
  -1 -11   8    5.91    0.78
   1 -11  -8    7.12    0.76
   1  11   8    5.85    0.60
  -1 -11   8    5.95    0.61
   1  11  -8    5.12    0.64
   1 -11   8    5.58    0.60
   1  11  -8    6.91    0.70
  -1 -11  -8    6.79    0.66
  -1 -11  -8    8.09    0.74
   1 -11   8    6.77    0.70
   1  11  -8    6.83    0.72
  -1  11   8    5.70    0.75
   1 -11   8    5.56    0.63
  -1  11   8    4.87    0.54
  -1 -11  -8    6.63    0.69
  -1  11   8    6.20    0.65
   1 -11   8    7.88    0.84
  -1  11   8    6.10    1.01
  -1 -11  -8    7.03    0.78
   1  11  -8    5.73    0.76
  -1  11   8    6.59    0.63
  -1  11  -9   13.07    0.87
  -1 -11   9   13.20    0.95
  -1  11  -9   12.51    0.98
   1 -11  -9   11.27    0.86
   1 -11  -9   13.07    1.06
  -1 -11   9   11.07    0.90
   1  11   9   11.10    1.04
   1  11   9   12.57    0.84
   1 -11  -9   11.54    0.93
   1  11   9   12.47    0.87
   1  11   9   12.96    0.95
  -1  11  -9   12.00    0.95
  -1 -11   9   12.80    1.13
   1  11   9   13.08    0.88
  -1  11  -9   10.11    1.05
   1 -11  -9   12.05    0.88
  -1 -11   9   12.57    0.86
   1  11  -9   12.26    0.97
  -1 -11  -9   12.82    0.87
  -1  11   9   12.93    0.87
   1 -11   9   14.34    0.93
   1 -11   9   13.51    1.10
  -1  11   9   14.51    0.87
   1  11  -9   14.73    1.22
   1 -11   9   13.22    0.96
   1  11  -9   11.92    0.84
  -1 -11  -9   12.49    1.01
   1 -11   9   13.18    0.91
  -1 -11  -9   14.33    0.98
  -1 -11  -9   11.83    0.96
   1  11  -9   12.58    0.99
  -1  11   9   11.93    0.87
  -1  11   9   11.57    0.85
   1  11  10    5.37    0.62
  -1 -11  10    5.43    0.62
  -1  11 -10    5.16    0.80
  -1 -11  10    6.44    0.70
   1  11  10    5.65    0.64
  -1  11 -10    4.37    0.68
   1  11  10    6.06    0.65
  -1 -11  10    5.32    0.84
   1 -11 -10    6.94    0.83
   1  11  10    5.48    0.69
   1 -11 -10    4.67    0.71
   1 -11 -10    4.07    0.61
  -1  11 -10    5.36    0.67
  -1 -11  10    4.44    0.65
  -1 -11 -10    4.27    0.79
  -1 -11 -10    4.27    0.65
  -1  11  10    5.72    0.67
   1 -11  10    4.46    0.64
   1  11 -10    5.28    0.63
  -1  11  10    3.80    0.68
   1 -11  10    5.59    0.65
   1  11 -10    4.95    0.71
  -1  11  10    4.76    0.59
   1  11 -10    4.79    0.82
   1 -11  10    5.84    0.90
  -1  11  10    4.40    0.57
  -1  11  10    5.43    0.65
  -1 -11 -10    5.34    0.72
   1 -11  10    3.23    0.60
  -1 -11  11    1.07    0.62
   1 -11 -11    0.88    0.54
   1  11  11    0.34    0.52
   1  11  11    1.03    0.52
  -1  11 -11    0.51    0.44
  -1 -11  11    0.79    0.41
   1  11  11    1.12    0.41
   1  11  11    1.09    0.46
   1 -11 -11    1.38    0.46
   1 -11 -11    1.32    0.50
   1 -11 -11    0.65    0.47
   1  11  11    0.57    0.37
  -1 -11  11    0.69    0.48
  -1  11 -11    1.41    0.54
   1 -11  11    0.39    0.42
   1 -11  11    1.07    0.60
  -1 -11 -11    0.73    0.47
  -1 -11 -11    1.23    0.53
  -1  11  11    1.07    0.39
  -1  11  11    0.68    0.43
  -1  11  11    0.48    0.53
   1  11 -11    0.74    0.38
   1  11 -11    1.38    0.55
  -1  11  11    1.48    0.46
   1 -11  11    0.70    0.49
   1 -11  11    1.30    0.54
  -1 -11  12    2.97    0.81
  -1  11 -12    1.79    0.47
   1  11  12    2.47    0.50
   1  11  12    1.86    0.62
   1  11  12    1.61    0.47
   1 -11 -12    1.79    0.55
  -1 -11  12    1.36    0.55
   1 -11 -12    1.66    0.66
   1 -11 -12    3.41    0.63
  -1  11 -12    1.35    0.59
   1  11  12    1.65    0.64
   1 -11 -12    2.21    0.55
  -1 -11  12    2.92    0.54
  -1  11  12    1.34    0.52
   1 -11  12    1.78    0.58
  -1 -11 -12    2.34    0.60
   1 -11  12    1.95    0.79
  -1  11  12    1.95    0.63
  -1 -11 -12    1.58    0.59
   1 -11  12    2.35    0.51
   1  11 -12    3.07    0.52
   1  11 -12    2.81    0.66
  -1  11  12    2.22    0.51
  -1  11  12    2.33    0.55
   1  11  13    0.68    0.40
   1  11  13    0.65    0.41
  -1 -11  13    0.14    0.36
  -1 -11  13    0.65    0.54
  -1  11 -13    0.91    0.52
   1 -11 -13    0.01    0.45
   1  11  13    0.38    0.52
  -1 -11  13    0.10    0.52
   1 -11 -13    0.34    0.48
  -1  11 -13    0.07    0.52
   1  11  13   -0.11    0.56
  -1  11 -13    0.68    0.62
  -1  11 -13    0.36    0.39
   1  11  13   -0.25    0.43
  -1 -11  13    0.93    0.66
  -1  11  13    0.39    0.37
   1 -11  13   -0.08    0.41
   1 -11  13    0.84    0.55
   1  11 -13    0.50    0.57
  -1 -11 -13    1.13    0.56
   1  11 -13    0.45    0.38
   1  11 -13   -0.06    0.48
  -1  11  13    0.81    0.38
   1 -11  13    1.52    0.58
  -1  11  13   -0.19    0.47
   1  11 -13    0.50    0.54
  -1  11  13    0.18    0.53
   1 -11  13   -0.37    0.65
  -1 -11 -13    0.65    0.51
  -1 -11 -13    0.13    0.49
   1  11  14    0.81    0.62
  -1 -11  14    0.56    0.41
   1  11  14    0.88    0.45
   1 -11 -14    1.01    0.63
  -1 -11  14    1.21    0.47
  -1 -11  14    1.15    0.59
  -1 -11  14    1.21    0.70
  -1  11 -14   -0.01    0.55
   1  11  14    0.90    0.48
  -1  11 -14    1.55    0.64
   1 -11 -14    0.48    0.54
   1  11  14    0.48    0.56
  -1  11 -14    0.98    0.64
   1  11  14    0.81    0.90
   1 -11 -14    0.58    0.53
  -1  11  14    1.25    0.59
  -1 -11 -14    1.14    0.63
  -1  11  14    1.02    0.45
   1 -11  14    1.13    0.50
  -1 -11 -14    0.94    0.59
  -1 -11 -14    1.41    0.61
  -1  11  14    0.48    0.48
   1  11 -14    0.26    0.55
  -1  11  14    1.13    0.47
   1 -11  14    1.73    0.66
   1 -11  14    0.70    0.56
   1  11 -14    0.79    0.73
  -1  11  14    0.83    0.60
   1 -11  14   -0.50    0.63
   1  11 -14   -0.06    0.58
   1  11  15   -0.11    0.50
   1 -11 -15    0.21    0.57
   1  11  15    0.19    0.59
  -1 -11  15   -0.31    0.58
  -1 -11  15   -0.19    0.56
  -1  11 -15    0.47    0.60
   1  11  15    0.21    0.41
  -1 -11  15   -0.17    0.54
   1 -11 -15    0.12    0.53
  -1 -11  15    0.28    0.38
   1  11  15   -0.45    0.70
  -1  11  15    0.25    0.40
  -1  11  15    0.36    0.59
   1 -11  15    0.68    0.74
   1 -11  15    0.64    0.45
  -1 -11 -15    0.37    0.57
   1 -11  15    0.57    0.62
   1  11 -15   -0.33    0.54
  -1 -11 -15   -0.16    0.55
  -1  11  15    1.70    0.55
   1 -11  15    0.40    0.52
  -1  11  15   -0.32    0.50
   1 -12   0  193.97    5.39
  -1  12   0  188.65    5.39
  -1  12   0  202.19    5.51
  -1 -12   0  199.17    5.51
   1 -12   0  204.86    5.37
   1 -12   0  199.41    5.47
  -1 -12   0  200.29    5.48
   1  12   0  196.52    5.51
  -1 -12   0  200.29    5.31
   1 -12   0  193.29    5.50
   1  12   0  199.12    5.52
  -1  12   0  200.39    5.17
  -1  12   0  197.50    5.53
   1  12   0  203.37    5.33
   1  12   0  192.03    5.40
  -1 -12   0  198.15    5.40
   1  12   1    1.23    0.27
   1  12   1    1.83    0.40
  -1 -12   1    1.13    0.35
   1 -12  -1    0.91    0.34
  -1 -12   1    1.45    0.26
  -1 -12   1    1.57    0.36
   1 -12  -1    1.17    0.33
   1  12   1    2.38    0.39
   1 -12  -1    1.55    0.30
   1  12   1    1.15    0.39
  -1  12  -1    2.11    0.41
  -1  12  -1    1.63    0.39
  -1 -12   1    1.23    0.37
  -1  12  -1    1.75    0.37
   1 -12  -1    1.83    0.41
  -1  12   1    1.29    0.36
   1 -12   1    1.39    0.36
  -1  12   1    1.30    0.34
   1 -12   1    1.70    0.36
  -1  12   1    1.55    0.38
  -1 -12  -1    1.31    0.28
   1  12  -1    1.60    0.32
  -1  12   1    1.18    0.27
   1  12  -1    2.01    0.42
  -1 -12  -1    1.98    0.40
   1  12  -1    1.56    0.37
   1 -12   1    1.30    0.27
  -1 -12  -1    1.36    0.36
  -1 -12  -1    1.40    0.34
   1 -12   1    0.92    0.31
   1  12  -1    1.10    0.36
   1  12   2   63.05    2.10
   1 -12  -2   63.30    1.96
  -1  12  -2   60.73    2.10
   1 -12  -2   62.45    1.99
  -1 -12   2   62.62    2.08
  -1 -12   2   63.74    2.05
  -1 -12   2   64.56    1.89
  -1  12  -2   61.53    2.08
   1  12   2   63.17    2.00
   1  12   2   60.93    1.93
   1 -12  -2   62.91    2.08
   1 -12  -2   59.27    2.05
  -1  12  -2   62.99    2.03
   1  12   2   60.87    2.11
  -1 -12   2   61.90    1.99
   1 -12   2   63.76    2.05
  -1  12   2   64.06    2.11
   1  12  -2   64.29    1.93
  -1 -12  -2   63.04    2.07
  -1  12   2   60.85    2.11
   1 -12   2   60.96    1.99
   1  12  -2   61.44    2.08
  -1  12   2   64.02    1.99
  -1 -12  -2   61.99    1.93
   1 -12   2   62.90    2.10
  -1  12   2   63.05    1.98
   1  12  -2   64.47    2.03
   1  12  -2   60.36    2.09
  -1 -12  -2   63.88    2.09
   1 -12   2   62.46    1.93
  -1 -12  -2   63.67    2.01
  -1 -12   3   10.64    0.71
   1 -12  -3    9.39    0.70
   1  12   3    8.85    0.64
  -1  12  -3    9.02    0.71
   1 -12  -3    9.47    0.72
  -1  12  -3    9.93    0.72
   1  12   3    8.92    0.71
  -1 -12   3    8.97    0.54
   1 -12  -3    9.01    0.65
  -1 -12   3    9.59    0.69
   1 -12  -3    9.93    0.62
   1  12   3    9.38    0.60
  -1 -12   3   10.04    0.72
   1  12   3    9.98    0.78
  -1  12  -3    8.18    0.72
   1  12   3    9.42    0.74
  -1  12   3    9.63    0.79
   1 -12   3    9.13    0.69
  -1 -12  -3    9.22    0.60
   1 -12   3    9.32    0.59
  -1 -12  -3    9.66    0.66
   1  12  -3    9.60    0.73
   1  12  -3   10.90    0.72
  -1  12   3    9.25    0.66
   1 -12   3    9.24    0.71
  -1  12   3    8.03    0.65
   1 -12   3    9.43    0.72
   1  12  -3    9.91    0.74
  -1  12   3    9.65    0.73
  -1 -12  -3    9.23    0.72
  -1  12   3    8.71    0.62
  -1  12  -4   37.22    1.46
  -1  12  -4   36.77    1.47
  -1 -12   4   34.82    1.35
  -1  12  -4   36.35    1.43
  -1 -12   4   36.39    1.42
   1  12   4   36.72    1.53
  -1  12  -4   38.33    1.60
   1 -12  -4   37.71    1.47
   1  12   4   36.58    1.46
   1 -12  -4   36.28    1.42
  -1 -12   4   38.26    1.39
  -1 -12   4   34.89    1.41
   1 -12  -4   36.44    1.35
   1  12   4   36.67    1.37
   1  12   4   36.52    1.33
   1  12   4   34.57    1.42
   1 -12  -4   36.95    1.37
   1 -12   4   37.80    1.41
   1 -12   4   36.59    1.45
  -1 -12  -4   35.84    1.36
   1  12  -4   38.05    1.47
  -1  12   4   35.81    1.35
   1  12  -4   37.30    1.45
   1  12  -4   36.03    1.41
  -1  12   4   37.55    1.45
  -1  12   4   36.43    1.36
  -1  12   4   36.35    1.51
  -1 -12  -4   39.14    1.35
   1 -12   4   36.58    1.43
  -1  12   4   37.13    1.34
  -1 -12  -4   35.17    1.44
   1 -12   4   36.98    1.25
   1  12   5    2.49    0.42
   1  12   5    2.20    0.45
  -1 -12   5    2.48    0.40
   1  12   5    2.12    0.37
   1 -12  -5    2.28    0.47
   1  12   5    2.34    0.45
  -1 -12   5    2.61    0.45
  -1  12  -5    2.61    0.47
   1 -12  -5    2.96    0.45
  -1  12  -5    2.52    0.47
  -1  12  -5    3.17    0.51
   1 -12  -5    2.33    0.36
   1  12   5    2.31    0.52
  -1 -12   5    2.14    0.44
  -1  12  -5    2.12    0.52
  -1 -12   5    1.80    0.41
   1 -12   5    2.75    0.47
  -1 -12  -5    1.70    0.42
  -1 -12  -5    2.67    0.42
  -1  12   5    1.80    0.40
  -1 -12  -5    3.07    0.42
   1 -12   5    2.43    0.43
   1  12  -5    2.24    0.44
   1  12  -5    2.52    0.46
   1 -12   5    2.22    0.44
  -1  12   5    3.02    0.43
  -1  12   5    2.22    0.51
   1  12  -5    2.87    0.47
  -1  12   5    2.49    0.42
  -1  12   5    2.49    0.46
   1  12   6   25.51    1.10
   1 -12  -6   26.64    1.14
   1  12   6   23.39    1.14
  -1 -12   6   25.05    1.13
  -1 -12   6   24.26    1.20
   1  12   6   23.77    1.30
  -1 -12   6   25.95    1.20
  -1  12  -6   24.22    1.21
  -1  12  -6   23.78    1.35
  -1 -12   6   25.13    1.15
   1  12   6   25.57    1.17
  -1  12  -6   24.88    1.19
   1 -12  -6   24.54    1.12
  -1  12  -6   26.29    1.21
   1  12   6   24.23    1.23
   1 -12  -6   21.76    1.70
  -1 -12  -6   25.14    1.15
   1 -12   6   26.78    1.20
  -1 -12  -6   22.51    1.19
   1  12  -6   25.65    1.20
  -1  12   6   23.67    1.28
  -1  12   6   26.31    1.13
   1  12  -6   26.22    1.42
  -1  12   6   26.16    1.11
  -1  12   6   25.23    1.16
   1  12  -6   26.37    1.21
   1 -12   6   23.73    1.13
   1 -12   6   23.07    1.20
   1  12  -6   25.34    1.18
  -1  12   6   23.77    1.24
   1 -12   6   24.57    1.17
  -1 -12  -6   25.87    1.11
  -1 -12   7    5.55    0.62
   1  12   7    4.59    0.54
  -1  12  -7    4.39    0.57
   1  12   7    5.26    0.59
   1 -12  -7    4.95    0.59
   1 -12  -7    3.67    0.59
  -1  12  -7    5.38    0.66
   1  12   7    5.06    0.60
   1  12   7    4.65    0.71
  -1 -12   7    4.39    0.57
  -1 -12   7    4.57    0.63
   1 -12  -7    6.35    0.66
  -1 -12   7    3.89    0.50
   1  12   7    5.30    0.61
  -1  12  -7    5.13    0.66
  -1  12  -7    5.12    0.81
  -1  12   7    5.82    0.56
   1 -12   7    4.14    0.57
   1 -12   7    4.67    0.63
   1  12  -7    4.87    0.58
  -1 -12  -7    4.90    0.58
  -1  12   7    6.09    0.75
   1 -12   7    4.81    0.59
  -1  12   7    5.06    0.59
   1 -12   7    5.24    0.60
  -1  12   7    5.44    0.59
  -1 -12  -7    3.44    0.57
   1  12  -7    5.68    0.83
  -1 -12  -7    4.34    0.57
   1  12  -7    5.11    0.64
   1  12  -7    4.83    0.62
  -1 -12   8   35.39    1.45
   1  12   8   32.20    1.45
  -1 -12   8   32.50    1.46
   1  12   8   32.35    1.37
  -1 -12   8   35.04    1.44
   1 -12  -8   32.94    1.58
  -1 -12   8   37.00    1.65
  -1  12  -8   34.57    1.54
   1 -12  -8   33.46    1.46
  -1  12  -8   37.15    1.55
  -1  12  -8   35.46    1.49
   1 -12  -8   32.48    1.42
   1  12   8   33.76    1.64
   1  12   8   35.60    1.44
  -1  12  -8   34.02    1.76
   1  12   8   33.74    1.47
   1 -12   8   32.62    1.46
  -1  12   8   32.46    1.37
   1 -12   8   36.29    1.51
   1 -12   8   36.62    1.49
   1  12  -8   35.13    1.54
  -1  12   8   35.37    1.45
  -1  12   8   30.64    1.58
   1  12  -8   35.52    1.81
   1  12  -8   31.95    1.48
  -1  12   8   33.98    1.44
  -1 -12  -8   33.45    1.56
   1 -12   8   36.05    1.59
  -1 -12  -8   37.61    1.51
   1  12  -8   34.18    1.44
  -1 -12  -8   34.52    1.42
  -1  12   8   34.16    1.37
  -1 -12   9    1.18    0.47
  -1  12  -9    1.38    0.60
   1  12   9    1.63    0.47
  -1 -12   9    1.36    0.52
   1  12   9    1.16    0.47
   1  12   9    1.83    0.46
   1  12   9    1.92    0.46
  -1 -12   9    1.58    0.43
  -1  12  -9    1.65    0.56
   1  12   9    2.10    0.67
   1 -12  -9    2.07    0.43
   1 -12  -9    1.25    0.46
  -1 -12   9    1.62    0.58
  -1  12  -9    2.10    0.47
  -1  12  -9    1.99    0.69
   1 -12  -9    0.76    0.52
   1  12  -9    1.72    0.44
  -1 -12  -9    1.86    0.57
  -1 -12  -9    1.25    0.52
  -1 -12  -9    2.59    0.55
   1 -12   9    2.22    0.61
   1  12  -9    1.34    0.60
  -1  12   9    2.26    0.44
  -1 -12  -9    1.97    0.50
   1  12  -9    2.05    0.56
   1 -12   9    2.53    0.50
  -1  12   9    1.84    0.46
  -1  12   9    1.92    0.47
   1 -12   9    1.72    0.50
  -1  12   9    2.14    0.63
   1 -12   9    2.28    0.54
   1  12  -9    1.94    0.62
  -1  12   9    1.68    0.44
   1  12  10   10.12    0.85
  -1 -12  10   10.88    1.10
  -1 -12  10    8.46    0.83
   1  12  10    9.30    0.85
   1 -12 -10    7.59    0.89
   1 -12 -10   10.58    0.88
  -1  12 -10    8.54    0.87
   1 -12 -10    9.53    0.91
  -1  12 -10    9.73    1.15
  -1  12 -10    8.84    0.82
   1 -12 -10    8.76    0.83
  -1 -12  10    9.42    0.87
   1  12  10    9.16    0.93
  -1 -12  10    9.15    0.81
   1  12  10   11.50    0.88
  -1  12  10    9.66    0.83
  -1 -12 -10    8.15    0.83
   1  12 -10    7.97    0.85
   1  12 -10    9.08    0.80
  -1  12  10    8.31    0.88
  -1 -12 -10    9.99    0.92
   1 -12  10   10.23    0.95
  -1  12  10    8.78    0.83
   1 -12  10    8.88    0.84
  -1  12  10    9.98    0.84
   1 -12  10    9.52    0.99
  -1 -12 -10   10.17    0.85
   1 -12  10   10.72    0.88
  -1  12  10   10.47    0.95
  -1  12 -11    5.59    0.69
   1  12  11    6.69    0.73
   1 -12 -11    4.47    0.63
   1 -12 -11    5.95    0.75
  -1 -12  11    7.49    1.05
  -1 -12  11    5.43    0.75
   1  12  11    5.33    0.78
   1 -12 -11    5.31    0.81
  -1 -12  11    6.00    0.75
  -1  12 -11    5.98    0.79
   1  12  11    6.48    0.72
   1  12  11    4.03    0.60
  -1 -12  11    6.99    0.71
   1 -12 -11    5.68    0.74
   1  12  11    5.39    0.74
  -1 -12 -11    6.26    0.70
  -1 -12 -11    6.18    0.78
  -1  12  11    5.69    0.71
   1  12 -11    5.02    0.63
  -1 -12 -11    5.21    0.72
  -1  12  11    6.34    0.68
   1  12 -11    4.69    0.75
   1 -12  11    6.59    0.94
  -1  12  11    5.80    0.68
   1 -12  11    5.76    0.69
   1 -12  11    6.68    0.79
   1 -12 -12    9.82    0.98
  -1 -12  12    9.36    0.83
  -1  12 -12   11.20    1.36
   1  12  12    9.89    1.04
   1 -12 -12    8.72    0.92
  -1 -12  12    9.59    0.94
  -1  12 -12    9.77    1.00
   1  12  12    7.88    0.79
   1 -12 -12    9.65    0.96
  -1  12 -12    9.47    0.86
   1  12  12   10.96    1.04
   1 -12 -12   10.80    1.16
   1  12  12    8.54    0.83
  -1 -12  12   11.26    1.36
   1 -12  12    9.20    0.90
  -1 -12 -12    9.05    1.58
  -1 -12 -12    7.37    0.84
  -1  12  12    9.92    1.11
   1  12 -12    9.09    0.83
  -1  12  12    9.94    0.95
   1 -12  12   12.75    1.31
   1 -12  12    9.26    0.93
   1  12 -12    9.33    0.99
  -1  12  12   10.23    1.04
   1 -12  12    9.27    0.96
  -1  12  12    9.70    0.87
   1  12  13    3.75    0.80
   1 -12 -13    3.42    0.79
  -1 -12  13    4.40    0.75
   1 -12 -13    4.63    0.76
  -1 -12  13    5.71    1.11
  -1 -12  13    3.96    0.59
  -1  12 -13    4.84    0.79
   1  12  13    3.25    0.69
  -1  12 -13    4.24    0.62
  -1  12 -13    3.96    0.80
  -1  12 -13    2.74    0.79
   1 -12 -13    3.50    0.70
  -1 -12  13    4.37    0.75
   1  12  13    3.96    0.62
   1  12  13    3.69    0.68
   1  12  13    3.82    0.66
  -1 -12 -13    3.98    0.71
  -1 -12 -13    4.15    0.81
   1 -12  13    2.70    0.86
  -1  12  13    4.43    0.75
   1  12 -13    4.34    0.83
  -1 -12 -13    3.10    0.69
   1  12 -13    2.66    0.71
   1 -12  13    3.53    0.71
  -1  12  13    5.44    0.76
   1 -12  13    4.05    0.67
  -1  12  13    4.18    0.79
   1  12 -13    3.95    0.57
  -1  12  13    3.29    0.57
  -1  12  13    3.81    0.70
   1  12 -13    3.25    0.81
  -1 -12  14    1.11    0.79
   1 -12 -14    1.29    0.63
  -1  12 -14    2.50    0.69
  -1 -12  14    1.16    0.61
   1  12  14    2.48    0.55
   1  12  14    2.37    0.70
   1 -12 -14    0.49    0.68
   1  12  14    1.70    0.64
   1  12  14    2.75    0.87
  -1 -12  14    1.85    0.49
  -1  12 -14    2.19    1.07
   1 -12 -14    1.31    0.60
   1  12  14    2.34    0.62
  -1 -12  14    2.88    0.67
  -1  12  14    2.19    0.64
   1 -12  14    2.33    0.59
   1  12 -14    2.03    1.24
   1 -12  14    3.08    0.77
   1  12 -14    1.09    1.09
  -1 -12 -14    2.75    0.71
  -1  12  14    1.89    0.51
  -1  12  14    2.78    0.97
  -1 -12 -14    1.15    0.62
   1  12 -14    2.26    0.51
   1  12 -14    1.60    0.64
  -1  12  14    2.40    0.71
   1 -12  14    2.70    0.91
   1 -12  14    1.90    0.64
  -1  12  14    1.09    0.53
   1  13   0    0.79    0.30
   1 -13   0    1.05    0.34
   1 -13   0    1.64    0.37
  -1  13   0    1.57    0.40
   1 -13   0    1.66    0.31
  -1  13   0    2.12    0.40
   1  13   0    1.86    0.43
  -1 -13   0    1.67    0.37
  -1 -13   0    1.28    0.36
  -1 -13   0    1.98    0.32
   1  13   0    2.15    0.40
  -1 -13   0    1.68    0.40
  -1  13   0    1.75    0.43
   1  13   0    2.19    0.36
   1 -13   0    1.78    0.41
   1 -13  -1   55.32    1.81
   1  13   1   58.26    2.01
   1  13   1   58.50    2.00
   1  13   1   57.97    1.89
   1 -13  -1   57.30    1.87
  -1 -13   1   55.51    1.75
   1 -13  -1   56.10    1.97
  -1 -13   1   56.65    1.87
  -1  13  -1   56.45    1.97
   1  13   1   56.79    1.80
   1 -13  -1   56.70    1.94
  -1 -13   1   56.08    1.97
  -1 -13   1   58.58    1.93
  -1  13  -1   57.84    2.01
  -1  13  -1   52.60    1.87
   1  13  -1   56.19    1.98
  -1 -13  -1   59.29    1.97
   1  13  -1   56.18    1.88
   1  13  -1   53.13    1.95
  -1 -13  -1   56.93    1.86
  -1  13   1   56.22    1.98
   1 -13   1   56.99    1.80
   1 -13   1   56.73    1.98
   1  13  -1   58.78    1.77
   1 -13   1   55.22    1.92
   1 -13   1   55.88    1.88
  -1 -13  -1   55.18    1.77
  -1 -13  -1   55.70    1.96
  -1  13   1   55.50    1.98
  -1  13   1   56.83    1.87
   1 -13  -2    0.79    0.33
   1  13   2    0.69    0.35
   1 -13  -2    0.45    0.30
   1  13   2    0.55    0.39
  -1  13  -2    0.43    0.34
   1  13   2    0.59    0.27
   1 -13  -2    0.83    0.35
  -1 -13   2    1.21    0.37
   1 -13  -2    0.47    0.25
  -1  13  -2    0.28    0.30
  -1 -13   2    1.01    0.25
  -1 -13   2    0.69    0.31
   1  13   2    0.44    0.31
  -1 -13   2    0.59    0.32
  -1  13  -2    0.26    0.34
   1 -13   2    0.75    0.32
   1  13  -2    0.52    0.36
  -1  13   2    0.59    0.35
  -1  13   2    0.08    0.31
  -1  13   2    0.55    0.28
   1 -13   2    0.52    0.25
   1  13  -2    0.93    0.36
  -1 -13  -2    0.32    0.29
  -1 -13  -2    0.84    0.32
   1 -13   2    0.08    0.29
   1  13  -2   -0.04    0.30
  -1  13   2    0.95    0.39
   1 -13   2    0.48    0.33
   1  13  -2    0.65    0.27
  -1 -13  -2    0.52    0.34
  -1 -13  -2    0.30    0.23
   1  13   3   70.33    2.45
  -1  13  -3   74.61    2.45
  -1 -13   3   69.11    2.34
  -1 -13   3   74.92    2.18
  -1  13  -3   71.29    2.39
  -1  13  -3   71.84    2.33
   1  13   3   72.90    2.29
   1 -13  -3   70.64    2.30
   1 -13  -3   72.39    2.40
   1 -13  -3   72.40    2.27
   1  13   3   74.84    2.42
   1 -13  -3   75.69    2.41
   1  13   3   72.30    2.26
   1  13   3   75.79    2.41
  -1 -13   3   73.83    2.32
  -1 -13   3   72.20    2.39
  -1 -13  -3   68.91    2.38
  -1  13   3   71.61    2.44
  -1  13   3   76.70    2.43
   1  13  -3   73.90    2.43
  -1 -13  -3   74.26    2.26
   1 -13   3   76.26    2.24
   1 -13   3   71.38    2.35
   1 -13   3   71.56    2.32
   1  13  -3   73.71    2.34
   1  13  -3   71.76    2.39
  -1  13   3   73.00    2.29
  -1  13   3   75.28    2.32
   1 -13   3   71.75    2.41
  -1  13   3   74.08    2.30
  -1 -13  -3   73.74    2.32
  -1 -13   4    0.48    0.24
   1  13   4    0.96    0.30
   1  13   4   -0.05    0.29
  -1  13  -4    0.39    0.37
   1 -13  -4    0.88    0.31
   1  13   4    0.68    0.43
   1  13   4    0.40    0.34
  -1  13  -4    0.62    0.36
   1  13   4    0.68    0.36
   1 -13  -4    0.70    0.37
  -1 -13   4    0.80    0.33
   1 -13  -4    0.57    0.32
  -1  13  -4   -0.02    0.38
  -1 -13   4    0.68    0.35
  -1  13  -4    0.67    0.34
  -1 -13   4    0.80    0.39
  -1  13   4    0.56    0.30
   1  13  -4    0.53    0.35
   1  13  -4    0.85    0.40
  -1  13   4    0.31    0.32
  -1  13   4    0.64    0.34
  -1 -13  -4    0.76    0.33
   1 -13   4    0.89    0.37
  -1  13   4    0.70    0.38
  -1  13   4    0.48    0.41
   1  13  -4    0.40    0.34
  -1 -13  -4    0.45    0.39
   1 -13   4    0.49    0.31
  -1 -13  -4    0.51    0.28
   1 -13   4    0.51    0.27
   1 -13   4    1.52    0.42
  -1 -13   5   31.46    1.29
   1  13   5   30.95    1.47
   1 -13  -5   31.49    1.29
  -1 -13   5   32.87    1.36
  -1  13  -5   31.16    1.36
   1 -13  -5   30.90    1.40
  -1  13  -5   32.15    1.39
  -1  13  -5   29.64    1.53
   1 -13  -5   31.24    1.27
   1  13   5   31.15    1.34
   1  13   5   31.78    1.26
  -1  13  -5   30.99    1.34
   1  13   5   31.28    1.37
  -1 -13   5   32.41    1.33
   1  13  -5   32.14    1.38
  -1  13   5   31.62    1.36
   1 -13   5   33.16    1.39
  -1 -13  -5   31.64    1.26
  -1  13   5   31.32    1.44
  -1  13   5   32.20    1.29
   1 -13   5   31.63    1.31
   1  13  -5   30.74    1.38
  -1  13   5   29.39    1.26
   1 -13   5   30.48    1.41
  -1 -13  -5   33.40    1.33
  -1  13   5   30.36    1.24
  -1 -13  -5   31.26    1.40
   1 -13   5   31.03    1.32
   1  13  -5   33.46    1.37
  -1  13  -6    1.31    0.45
  -1 -13   6    0.59    0.38
   1 -13  -6    0.86    0.34
  -1 -13   6    0.74    0.40
   1 -13  -6    0.82    0.38
   1  13   6    1.13    0.59
  -1  13  -6    2.23    0.49
   1  13   6    0.68    0.38
  -1 -13   6    1.16    0.43
   1  13   6    1.42    0.51
   1 -13  -6    0.78    0.42
  -1  13  -6    1.51    0.44
  -1 -13   6    1.46    0.44
  -1  13  -6    1.10    0.57
   1  13   6    1.09    0.39
   1 -13   6    1.23    0.41
  -1 -13  -6    0.78    0.41
   1 -13   6    1.30    0.41
   1 -13   6    0.53    0.39
   1  13  -6    0.80    0.41
   1  13  -6    0.85    0.49
  -1  13   6    0.80    0.30
   1  13  -6    1.19    0.40
  -1  13   6    1.68    0.39
  -1 -13  -6    1.26    0.41
  -1 -13  -6    1.28    0.33
  -1  13   6    1.15    0.39
   1  13  -6    0.76    0.40
  -1  13   6    1.09    0.49
   1 -13   6    0.45    0.40
   1  13   7   18.27    1.05
  -1 -13   7   17.80    1.09
  -1  13  -7   15.03    1.06
   1  13   7   18.14    0.97
  -1  13  -7   17.36    1.27
  -1 -13   7   16.97    1.01
   1 -13  -7   15.13    0.95
   1  13   7   17.90    1.01
  -1  13  -7   18.68    1.10
  -1 -13   7   16.47    0.98
  -1 -13   7   16.83    1.01
   1  13   7   15.93    0.95
   1 -13  -7   16.06    1.10
   1 -13  -7   16.67    0.97
   1  13   7   15.54    1.20
   1 -13   7   18.32    1.05
  -1 -13  -7   16.84    0.96
   1  13  -7   16.10    1.00
  -1  13   7   17.46    1.19
  -1  13   7   18.17    1.06
   1  13  -7   15.01    1.06
   1  13  -7   16.85    1.30
   1 -13   7   16.89    1.05
  -1 -13  -7   18.09    1.11
  -1  13   7   17.36    0.97
   1 -13   7   18.40    1.07
  -1 -13  -7   16.82    1.02
  -1  13   7   16.93    0.92
   1  13  -7   20.44    1.09
   1 -13   7   16.98    1.05
  -1  13   7   17.27    0.96
  -1  13  -8    3.82    0.63
  -1  13  -8    3.65    0.57
   1 -13  -8    3.31    0.51
   1  13   8    3.17    0.47
   1 -13  -8    5.02    0.64
  -1 -13   8    4.56    0.61
  -1 -13   8    3.36    0.58
  -1  13  -8    5.54    0.82
   1  13   8    3.33    0.56
  -1 -13   8    3.78    0.60
  -1  13  -8    4.82    0.70
   1 -13  -8    3.72    0.65
   1  13   8    4.12    0.76
  -1 -13   8    4.20    0.69
   1  13   8    3.20    0.53
   1  13   8    4.09    0.61
  -1  13   8    4.16    0.54
   1  13  -8    5.07    0.85
  -1 -13  -8    4.23    0.56
   1 -13   8    3.66    0.61
   1 -13   8    4.59    0.63
   1  13  -8    4.04    0.64
  -1  13   8    4.33    0.55
  -1 -13  -8    3.31    0.58
  -1  13   8    3.54    0.63
  -1 -13  -8    3.08    0.61
  -1  13   8    4.48    0.75
   1 -13   8    3.83    0.62
   1 -13   8    5.23    0.71
   1  13  -8    3.53    0.54
   1  13  -8    3.29    0.63
  -1  13   8    4.17    0.56
   1 -13  -9   16.24    1.04
  -1 -13   9   15.78    1.03
   1  13   9   17.09    1.31
   1  13   9   15.61    1.01
  -1  13  -9   16.09    1.05
  -1 -13   9   15.28    1.04
   1 -13  -9   16.54    1.18
   1  13   9   18.07    1.04
  -1 -13   9   16.85    1.03
   1 -13  -9   17.07    1.07
  -1 -13   9   17.45    1.25
  -1  13  -9   16.34    1.34
   1  13   9   16.73    1.03
  -1  13  -9   16.69    1.16
   1  13   9   15.20    1.05
  -1  13   9   18.42    1.32
  -1  13   9   18.96    1.07
  -1  13   9   16.91    1.04
  -1  13   9   16.62    0.99
   1 -13   9   17.37    1.12
   1 -13   9   18.39    1.10
  -1  13   9   16.54    0.98
   1 -13   9   17.06    1.21
  -1 -13  -9   17.05    1.10
   1  13  -9   17.42    1.38
   1  13  -9   18.62    1.18
   1 -13   9   14.44    1.19
  -1 -13  10    1.68    0.53
   1  13  10    1.32    0.46
   1  13  10    1.47    0.47
  -1 -13  10    2.04    0.50
   1  13  10    1.88    0.68
  -1 -13  10    2.67    0.68
   1 -13 -10    2.02    0.61
  -1  13 -10    0.97    0.53
   1  13  10    2.23    0.55
   1 -13 -10    1.37    0.53
   1  13  10    1.23    0.44
   1 -13 -10    1.34    0.46
  -1  13 -10    1.47    0.45
  -1 -13  10    2.49    0.56
   1 -13  10    0.96    0.57
   1 -13  10    2.31    0.67
  -1  13  10    1.51    0.48
  -1 -13 -10    2.21    0.54
  -1  13  10    1.04    0.45
   1  13 -10    2.19    0.48
  -1 -13 -10    1.32    0.43
   1 -13  10    1.64    0.50
  -1  13  10    1.18    0.43
   1  13 -10    1.68    0.57
   1 -13  10    1.07    0.52
  -1  13  10    1.63    0.42
   1  13  11   12.05    0.95
   1  13  11   12.86    1.15
   1  13  11   10.73    1.02
  -1  13 -11   10.78    1.04
   1  13  11   11.75    0.96
   1 -13 -11   11.08    1.12
  -1 -13  11   13.03    1.27
   1 -13 -11   10.68    0.98
   1 -13 -11    9.90    0.94
  -1 -13  11   12.73    1.03
  -1  13 -11   13.33    1.43
  -1 -13  11   10.77    0.90
  -1  13 -11    9.76    0.90
   1 -13 -11   10.86    0.93
  -1 -13 -11   10.04    0.96
   1  13 -11   12.64    1.12
   1 -13  11    9.78    0.93
   1 -13  11   12.81    1.21
  -1 -13 -11   12.99    1.08
  -1  13  11   11.21    0.93
  -1  13  11   10.31    0.92
   1 -13  11   12.12    0.99
  -1  13  11   12.03    0.97
  -1  13  11   11.42    0.93
  -1  13  11   11.67    1.09
  -1 -13 -11   11.35    0.96
   1  13 -11   14.65    1.91
   1  13 -11    9.39    0.86
   1 -13 -12    1.43    0.56
  -1  13 -12    1.37    0.69
  -1  13 -12    1.73    0.61
  -1 -13  12    0.28    0.50
  -1 -13  12    1.30    0.45
   1  13  12    0.94    0.61
  -1 -13  12    1.31    0.69
   1  13  12    1.30    0.52
  -1 -13  12    0.30    0.51
   1 -13 -12    0.94    0.45
   1  13  12    0.95    0.55
  -1  13 -12    1.15    0.59
   1 -13 -12   -0.18    0.63
   1  13  12    0.78    0.52
   1 -13 -12    0.62    0.49
  -1  13 -12    0.80    0.44
   1  13  12    1.20    0.49
   1 -13  12    1.21    0.50
   1  13 -12    0.86    0.45
   1 -13  12   -0.51    0.47
  -1 -13 -12    0.06    0.87
   1  13 -12    1.29    0.69
   1 -13  12    0.77    0.53
  -1  13  12    0.67    0.45
  -1 -13 -12    1.95    0.59
   1  13 -12    1.74    0.62
  -1  13  12    1.42    0.52
  -1  13  12    0.67    0.59
   1 -13  12    0.94    0.68
  -1  13  12    1.40    0.48
  -1 -13 -12    0.68    0.51
   1  13 -12    1.10    0.55
   1 -13 -13    0.81    0.61
   1  13  13    0.95    0.47
   1  13  13    1.68    0.72
  -1  13 -13    1.36    0.48
   1 -13 -13    0.82    0.54
  -1 -13  13    1.12    0.47
   1  13  13    0.77    0.54
  -1  13 -13    0.59    0.58
  -1  13 -13    0.70    0.64
  -1 -13  13    0.64    0.67
  -1  13 -13    1.85    0.79
   1  13  13    1.16    0.67
  -1 -13  13    0.91    0.57
   1  13  13    1.69    0.52
   1 -13 -13    2.31    0.62
  -1  13  13    1.71    0.51
   1  13 -13    0.57    0.41
  -1  13  13    1.29    0.52
   1 -13  13    1.75    0.62
  -1 -13 -13    0.88    0.55
   1  13 -13    1.31    0.70
  -1  13  13    1.09    0.54
   1 -13  13    1.62    0.56
  -1 -13 -13    1.29    0.65
  -1  13  13    0.53    0.60
   1  13 -13   -0.46    0.54
  -1 -13 -13    0.40    0.55
   1 -13  13    1.78    0.66
   1 -13  13    1.26    0.75
  -1  13  13    1.00    0.53
   1  13 -13    0.71    0.61
  -1 -13  14    0.38    0.57
  -1  13 -14    0.50    0.46
  -1 -13  14   -0.73    0.65
  -1  13 -14    0.30    0.61
   1  13  14   -0.10    0.43
  -1 -13  14   -0.13    0.65
   1  13  14    0.08    0.51
  -1 -13  14    0.08    0.39
   1 -13 -14    0.33    0.52
   1  13  14    0.24    0.80
   1 -13 -14    0.36    0.53
   1  13  14   -0.23    0.53
   1 -13  14    0.16    0.65
  -1  13  14    0.36    0.49
   1 -13  14    0.08    0.86
   1 -13  14    0.53    0.53
   1  13 -14   -0.38    0.56
  -1  13  14    0.15    0.51
  -1 -13 -14    0.55    0.58
  -1 -13 -14    0.04    0.52
  -1  13  14   -0.05    0.55
  -1  13  14    0.83    0.47
   1 -13  14   -0.27    0.57
   1  13 -14    0.16    0.38
   1  14   0    7.72    0.68
  -1  14   0    7.42    0.66
   1  14   0    7.55    0.72
   1 -14   0    7.86    0.70
  -1 -14   0    7.87    0.71
  -1 -14   0    6.91    0.53
   1 -14   0    6.39    0.64
   1  14   0    7.42    0.76
  -1  14   0    7.38    0.70
  -1  14   0    7.21    0.72
  -1 -14   0    6.41    0.61
  -1 -14   0    7.42    0.69
   1 -14   0    6.99    0.57
   1  14   0    7.17    0.56
   1 -14   0    8.64    0.70
   1  14   1    1.71    0.46
  -1 -14   1    1.51    0.40
   1 -14  -1    2.36    0.48
   1  14   1    2.12    0.37
  -1  14  -1    1.28    0.41
   1 -14  -1    1.90    0.41
   1  14   1    1.67    0.37
  -1 -14   1    2.77    0.38
   1 -14  -1    2.23    0.37
  -1 -14   1    1.74    0.42
  -1  14  -1    2.42    0.49
   1  14   1    2.28    0.44
   1 -14  -1    2.29    0.46
  -1 -14   1    2.56    0.47
  -1  14  -1    1.88    0.47
   1  14  -1    1.97    0.42
  -1 -14  -1    2.22    0.42
  -1  14   1    2.14    0.50
  -1 -14  -1    1.56    0.41
   1  14  -1    2.52    0.50
   1  14  -1    1.94    0.46
  -1  14   1    1.80    0.40
  -1  14   1    1.94    0.42
   1 -14   1    2.67    0.45
  -1 -14  -1    2.01    0.33
   1 -14   1    2.03    0.43
   1 -14   1    2.04    0.36
  -1 -14  -1    1.76    0.49
   1 -14   1    1.99    0.43
   1  14  -1    1.73    0.34
   1  14   2   21.26    1.13
  -1 -14   2   19.63    0.85
  -1 -14   2   19.10    0.99
  -1  14  -2   19.68    1.03
   1  14   2   20.17    1.28
  -1 -14   2   19.38    1.05
  -1  14  -2   17.16    1.24
   1  14   2   19.29    0.90
   1 -14  -2   21.03    0.94
  -1  14  -2   18.12    1.05
   1 -14  -2   18.71    0.97
  -1 -14   2   19.87    1.16
   1 -14  -2   19.42    1.05
   1  14   2   19.47    1.05
   1  14  -2   18.88    1.07
  -1  14   2   20.38    0.98
   1 -14   2   19.43    1.06
  -1 -14  -2   20.22    0.90
   1 -14   2   19.31    0.98
  -1 -14  -2   19.70    0.97
  -1  14   2   18.03    1.07
  -1  14   2   18.38    0.93
  -1  14   2   19.85    1.11
   1 -14   2   19.82    0.90
   1  14  -2   20.32    1.09
  -1 -14  -2   21.87    1.09
  -1 -14   3   20.61    1.25
   1 -14  -3   23.08    1.15
   1  14   3   23.97    1.18
   1 -14  -3   22.80    1.08
  -1  14  -3   23.09    1.18
  -1 -14   3   24.59    1.18
   1 -14  -3   23.33    1.04
   1 -14  -3   23.92    1.16
   1  14   3   25.00    1.50
  -1 -14   3   25.70    1.12
  -1 -14   3   24.37    0.96
   1  14   3   21.18    1.00
   1  14   3   22.15    1.45
  -1  14  -3   25.69    1.34
   1  14   3   22.84    1.23
  -1  14  -3   21.24    1.83
  -1  14   3   22.73    1.08
   1 -14   3   23.77    1.18
   1  14  -3   21.68    1.17
   1 -14   3   21.66    1.07
  -1  14   3   22.55    1.04
  -1 -14  -3   24.42    1.03
  -1 -14  -3   22.93    1.07
   1  14  -3   22.14    1.11
  -1  14   3   23.43    1.09
   1 -14   3   24.08    1.00
  -1 -14  -3   23.57    1.15
   1 -14   3   23.95    1.12
  -1  14   3   22.67    1.36
  -1  14   3   23.06    1.22
   1  14  -3   21.28    1.14
   1 -14  -4   29.07    1.36
  -1  14  -4   28.22    1.29
  -1  14  -4   29.51    1.48
   1  14   4   31.92    1.36
   1 -14  -4   30.72    1.27
   1 -14  -4   29.24    1.22
  -1 -14   4   28.61    1.25
  -1  14  -4   28.79    1.53
   1  14   4   29.80    1.22
   1  14   4   27.35    1.39
   1  14   4   30.24    1.36
  -1 -14   4   31.71    1.14
   1  14   4   29.83    1.27
  -1 -14   4   27.85    1.29
  -1 -14   4   30.92    1.35
  -1  14  -4   28.39    1.34
  -1  14   4   30.54    1.43
   1 -14   4   27.86    1.28
  -1 -14  -4   31.68    1.23
  -1 -14  -4   28.74    1.25
   1  14  -4   30.54    1.30
  -1 -14  -4   26.62    1.31
   1 -14   4   30.00    1.17
  -1  14   4   30.74    1.25
   1  14  -4   30.43    1.35
   1  14  -4   30.50    1.42
   1 -14   4   28.55    1.34
   1 -14   4   31.27    1.30
  -1  14   4   26.61    1.79
  -1  14   4   30.85    1.25
  -1  14   4   28.14    1.78
  -1  14  -5    9.15    0.83
   1  14   5    8.13    0.67
  -1 -14   5    8.38    0.80
  -1 -14   5    7.63    0.59
   1  14   5   10.45    0.93
   1  14   5    8.53    0.76
  -1 -14   5    7.69    0.72
  -1  14  -5    8.17    0.77
  -1  14  -5    8.91    0.82
   1 -14  -5    8.78    0.70
   1  14   5    8.58    0.79
   1 -14  -5    9.54    0.76
   1  14   5    9.31    0.82
  -1 -14   5    8.42    0.75
  -1  14  -5    7.83    0.93
   1 -14  -5    9.08    0.84
   1 -14   5    8.41    0.78
  -1 -14  -5    9.75    0.71
  -1 -14  -5    9.59    0.80
  -1 -14  -5    8.65    0.82
  -1  14   5    8.54    0.70
   1 -14   5    8.73    0.65
  -1  14   5    8.08    0.69
   1 -14   5    7.65    0.71
  -1  14   5    8.65    0.73
   1  14  -5    9.21    0.85
   1  14  -5    8.19    0.75
  -1  14   5    9.24    0.88
   1 -14   5    7.92    0.79
  -1  14   5    8.87    0.80
   1 -14  -6    4.92    0.60
  -1  14  -6    5.05    0.64
  -1 -14   6    5.39    0.63
  -1  14  -6    4.72    0.65
  -1  14  -6    6.43    0.85
   1  14   6    5.25    0.67
   1 -14  -6    4.98    0.58
   1  14   6    4.94    0.62
   1 -14  -6    3.94    0.61
  -1 -14   6    4.35    0.59
  -1  14  -6    4.14    0.61
   1  14   6    4.97    0.74
  -1 -14   6    4.17    0.55
   1  14   6    3.94    0.55
   1  14   6    4.00    0.48
  -1 -14   6    5.52    0.66
  -1 -14  -6    4.07    0.62
   1  14  -6    5.22    0.65
  -1  14   6    5.07    0.67
   1  14  -6    4.62    0.62
   1  14  -6    6.10    0.86
   1 -14   6    3.96    0.55
  -1 -14  -6    4.81    0.58
  -1  14   6    4.86    0.54
   1  14  -6    3.19    0.57
   1 -14   6    5.14    0.61
   1 -14   6    4.23    0.53
  -1 -14  -6    4.67    0.52
   1 -14   6    3.83    0.56
  -1  14   6    4.43    0.56
  -1  14   6    4.18    0.49
  -1  14   6    4.51    0.69
   1 -14  -7    1.02    0.43
   1  14   7    0.89    0.43
   1 -14  -7    0.29    0.32
  -1  14  -7    0.55    0.53
  -1  14  -7    1.19    0.50
  -1 -14   7    0.42    0.36
  -1 -14   7    0.40    0.40
   1  14   7    0.58    0.34
   1  14   7    0.95    0.43
   1 -14  -7    0.78    0.47
  -1 -14   7    1.03    0.45
  -1  14  -7    0.56    0.44
   1  14   7    0.95    0.44
  -1 -14   7    0.64    0.45
  -1  14  -7    0.45    0.38
   1  14   7    1.18    0.60
   1 -14   7    0.63    0.42
  -1  14   7    0.65    0.36
  -1 -14  -7    1.02    0.37
   1 -14   7    0.38    0.42
   1 -14   7    1.00    0.44
   1  14  -7    0.63    0.43
  -1 -14  -7    0.87    0.43
   1  14  -7    0.76    0.44
  -1  14   7    0.68    0.55
  -1  14   7    0.95    0.39
   1  14  -7    0.87    0.54
   1  14  -7    1.06    0.47
  -1 -14  -7    1.08    0.47
  -1  14   7    0.55    0.41
   1 -14   7    1.23    0.47
  -1  14   7    1.19    0.42
   1  14   8    8.79    0.80
  -1 -14   8    9.24    0.91
   1 -14  -8    9.07    1.13
  -1 -14   8    9.99    0.89
   1 -14  -8   12.07    0.89
   1 -14  -8    9.30    0.92
  -1  14  -8    8.56    0.84
   1  14   8    8.00    0.77
   1  14   8    9.17    0.84
  -1 -14   8    8.91    0.85
  -1  14  -8   10.71    1.18
   1  14   8    9.30    1.01
   1  14   8    8.64    0.86
  -1  14  -8   10.59    0.95
  -1 -14   8   10.36    0.91
   1 -14   8   10.73    0.93
  -1  14   8   12.31    1.10
   1  14  -8    8.89    1.00
  -1 -14  -8   10.16    0.87
  -1 -14  -8    8.59    0.79
   1 -14   8   10.85    1.36
  -1  14   8   11.26    0.80
   1 -14   8   10.57    0.92
   1  14  -8    8.69    0.88
   1 -14   8    9.97    0.92
  -1  14   8   11.38    0.86
   1  14  -8    9.80    0.93
  -1  14  -9    2.08    0.48
  -1 -14   9    2.71    0.64
   1  14   9    3.39    0.60
   1  14   9    2.29    0.48
   1  14   9    2.83    0.52
   1 -14  -9    3.24    0.64
  -1  14  -9    2.55    0.77
  -1 -14   9    2.15    0.50
   1  14   9    2.10    0.50
  -1 -14   9    3.00    0.60
   1 -14  -9    2.91    0.58
   1  14   9    1.44    0.63
  -1 -14   9    1.91    0.55
  -1  14  -9    2.80    0.63
   1 -14  -9    2.50    0.50
  -1  14   9    2.86    0.72
  -1  14   9    3.39    0.60
   1 -14   9    2.01    0.59
  -1 -14  -9    2.21    0.56
  -1 -14  -9    2.29    0.50
  -1  14   9    2.56    0.49
   1 -14   9    1.87    0.55
  -1  14   9    2.73    0.52
   1  14  -9    2.47    0.61
  -1  14   9    2.09    0.50
   1  14  -9    2.58    0.51
   1 -14   9    2.14    0.51
   1  14  -9    2.81    0.75
   1 -14   9    3.40    0.61
   1 -14 -10    0.52    0.37
  -1 -14  10    0.56    0.44
  -1  14 -10    0.26    0.38
   1  14  10    0.83    0.47
  -1 -14  10    1.24    0.61
   1  14  10    0.45    0.62
   1 -14 -10    1.00    0.51
   1  14  10    2.11    0.51
  -1 -14  10    1.48    0.54
   1 -14 -10    0.70    0.53
   1  14  10    0.92    0.47
  -1  14 -10    0.66    0.53
   1  14 -10    1.10    0.46
   1  14 -10    0.74    0.89
   1 -14  10    1.50    0.56
  -1  14  10    0.99    0.45
  -1  14  10    0.58    0.41
  -1 -14 -10    0.31    0.39
   1 -14  10    0.70    0.49
   1  14 -10    1.38    0.57
  -1 -14 -10    0.15    0.44
  -1  14  10    1.07    0.47
   1 -14  10    0.56    0.53
  -1  14  10    0.76    0.42
   1  14  11    0.09    0.38
  -1 -14  11    0.30    0.42
   1 -14 -11    0.13    0.53
   1 -14 -11   -0.67    0.41
   1 -14 -11   -0.23    0.37
   1  14  11    0.20    0.44
  -1  14 -11    0.43    0.39
  -1  14 -11    0.46    0.66
  -1 -14  11    0.43    0.48
  -1 -14  11    0.81    0.61
   1  14  11   -0.15    0.44
   1  14  11    0.10    0.50
  -1 -14  11   -0.19    0.51
  -1  14 -11    0.02    0.51
   1 -14  11    0.00    0.46
  -1  14  11    0.25    0.42
   1 -14  11    0.81    0.65
   1  14 -11    0.27    0.52
  -1 -14 -11   -0.20    0.45
  -1  14  11    0.46    0.43
   1 -14  11    0.82    0.53
   1  14 -11    1.01    0.67
  -1  14  11   -0.05    0.49
   1 -14  11    0.34    0.52
  -1  14  11    0.26    0.40
  -1 -14 -11   -0.36    0.36
   1  14 -11    0.16    0.37
   1 -14 -12    2.33    0.63
   1 -14 -12    1.09    0.49
  -1 -14  12    2.28    0.52
  -1  14 -12    1.30    0.72
  -1  14 -12    0.83    0.60
   1  14  12    2.57    0.57
  -1 -14  12    2.02    0.62
  -1 -14  12    0.92    0.68
   1  14  12    2.25    0.57
   1 -14 -12    1.25    0.65
  -1 -14  12    1.87    0.66
   1  14  12    1.20    0.57
  -1  14 -12    1.17    0.47
  -1  14 -12    0.52    0.60
   1  14  12    0.96    0.63
   1  14  12    2.34    0.57
  -1  14  12    1.41    0.51
  -1 -14 -12    0.76    0.57
   1  14 -12    0.69    0.59
   1 -14  12    3.12    0.66
  -1 -14 -12    1.02    0.55
  -1  14  12    1.42    0.52
   1  14 -12    1.46    0.65
  -1  14  12    1.15    0.64
   1 -14  12    1.60    0.64
  -1  14  12    2.38    0.59
   1 -14  12    2.50    0.68
  -1  14  12    1.21    0.47
   1  14 -12    2.25    0.52
   1 -14  12    2.47    0.77
   1  14 -12    2.06    0.79
  -1  14 -13    0.79    0.46
   1  14  13    0.88    0.64
   1 -14 -13    1.47    0.63
  -1  14 -13    0.66    0.85
  -1 -14  13    0.05    0.43
  -1  14 -13    0.85    0.62
   1  14  13   -0.03    0.43
   1 -14 -13    0.02    0.66
  -1 -14  13    1.10    0.71
  -1 -14  13    0.31    0.55
   1  14  13    0.38    0.53
   1  14  13    0.76    0.55
   1  14  13    0.04    0.43
  -1 -14  13    0.62    0.56
  -1  14  13    0.69    0.52
   1  14 -13    0.29    0.42
   1 -14  13    0.31    0.44
   1 -14  13    0.90    0.57
  -1 -14 -13    0.37    0.54
   1 -14  13   -0.20    0.60
  -1  14  13    0.24    0.46
   1 -14  13    0.30    0.57
  -1 -14 -13    0.40    0.52
  -1  14  13    0.58    0.62
   1  14 -13    1.43    1.19
   1  14 -13   -0.36    0.56
  -1  14  13   -0.32    0.44
   1 -15   0    0.34    0.38
   1 -15   0    0.27    0.34
   1  15   0   -0.04    0.30
   1  15   0    0.32    0.36
   1 -15   0    0.19    0.32
  -1  15   0    0.17    0.31
  -1 -15   0   -0.15    0.32
  -1 -15   0    0.46    0.38
   1  15   0   -0.19    0.36
   1 -15   0    0.47    0.28
   1  15   0    0.37    0.32
  -1  15   0    0.26    0.36
  -1 -15   0    0.48    0.37
  -1  15   0    0.21    0.40
  -1 -15   0    0.99    0.29
  -1 -15   1   27.79    1.31
  -1  15  -1   30.09    1.28
   1 -15  -1   31.40    1.29
  -1  15  -1   27.66    1.37
   1 -15  -1   29.19    1.33
  -1 -15   1   31.16    1.27
   1  15   1   27.14    1.24
  -1 -15   1   30.60    1.14
  -1  15  -1   28.71    1.37
   1  15   1   29.10    1.16
   1  15   1   27.91    1.34
  -1 -15   1   31.55    1.38
   1 -15  -1   31.73    1.21
   1 -15  -1   28.39    1.34
   1  15   1   26.91    1.36
  -1 -15  -1   30.44    1.17
   1 -15   1   27.59    1.29
   1  15  -1   28.95    1.38
   1  15  -1   29.47    1.12
  -1 -15  -1   27.30    1.30
   1  15  -1   32.09    1.41
   1  15  -1   30.89    1.28
  -1  15   1   28.84    1.39
  -1  15   1   32.37    1.31
   1 -15   1   30.99    1.29
   1 -15   1   29.63    1.37
  -1 -15  -1   30.52    1.37
  -1  15   1   29.25    1.38
   1 -15   1   28.84    1.17
  -1 -15  -1   30.15    1.27
  -1 -15   2    0.26    0.34
  -1 -15   2    0.14    0.35
  -1  15  -2    0.59    0.41
   1 -15  -2    0.43    0.30
  -1  15  -2    0.57    0.38
   1  15   2    0.44    0.36
   1  15   2    0.48    0.29
  -1 -15   2    0.39    0.26
  -1 -15   2    0.30    0.36
   1 -15  -2    0.45    0.35
   1  15   2   -0.11    0.41
   1  15   2    0.29    0.37
   1 -15  -2    0.58    0.34
  -1  15  -2    0.61    0.38
   1 -15  -2    0.00    0.35
  -1 -15  -2    0.07    0.35
   1 -15   2    0.38    0.28
  -1  15   2    0.00    0.42
  -1  15   2    0.33    0.35
  -1  15   2    0.24    0.36
   1 -15   2    0.40    0.38
  -1 -15  -2   -0.16    0.33
   1 -15   2    0.20    0.35
   1  15  -2    0.16    0.35
  -1 -15  -2    0.44    0.27
  -1  15   2    0.56    0.32
   1 -15   2    0.17    0.36
   1  15  -2    0.29    0.39
   1  15  -2    0.09    0.33
  -1 -15  -2   -0.16    0.32
   1 -15  -3   11.00    0.86
   1 -15  -3   12.37    0.80
  -1  15  -3   12.00    0.94
   1 -15  -3   11.62    0.84
   1  15   3   11.68    0.84
   1 -15  -3   12.85    0.92
  -1 -15   3   13.51    0.85
  -1  15  -3   12.88    0.92
   1  15   3   11.92    0.92
  -1  15  -3   10.48    0.83
   1  15   3   11.69    0.75
   1  15   3   12.14    0.92
  -1 -15   3   11.30    0.68
   1  15   3   11.98    1.00
  -1 -15   3   11.11    0.86
  -1 -15   3   11.01    0.88
  -1 -15  -3   11.36    0.74
   1 -15   3   10.74    0.84
   1  15  -3   12.11    0.92
  -1  15   3   12.48    0.93
  -1  15   3   11.04    0.83
  -1  15   3   10.10    0.76
  -1  15   3   12.11    0.86
   1 -15   3   12.30    0.86
  -1 -15  -3   10.67    0.81
   1 -15   3   10.89    0.90
   1  15  -3   11.44    0.87
  -1  15   3   10.76    0.96
   1 -15   3   11.69    0.73
   1  15  -3   11.98    0.95
  -1 -15  -3   10.89    0.86
  -1 -15   4    8.79    0.77
   1 -15  -4    8.37    0.70
  -1  15  -4    7.24    0.72
  -1 -15   4    6.30    0.68
[truncated: 29,351,342 more chars]
